# Supplementary material for: Automatic generation of complementary auxiliary basis sets for explicitly correlated methods
Source: J Comput Chem. 2022 Jul 19;43(25):1690–700. doi: 10.1002/jcc.26970 (PMC9544771; doi:10.1002/jcc.26970)
Supplement: Supplementary file 2 — Appendix S1 Supporting Information. [file JCC-43-1690-s002.xlsx]

## Sheet: W4-08 VnZ-F12-AutoCABS
																		0.9	0.9	0.9	0.9	0.9	0.9	0.9	0.9	0.9	1	1	1	1	1	1	1	1	1	1	1	1	1	1	1.2	1.2	1.2	1.2	1.2	1.2	1.2	0.9	1
																	beta	MP2-F12	MP2-F12	MP2-F12	MP2-F12	MP2-F12	MP2-F12	MP2-F12	MP2-F12	MP2-F12	MP2-F12	MP2-F12	MP2-F12	MP2-F12	MP2-F12	MP2-F12	MP2-F12	MP2-F12	MP2-F12	MP2-F12	MP2-F12	MP2-F12	MP2-F12	MP2-F12	MP2-F12	MP2-F12	MP2-F12	MP2-F12	MP2-F12	MP2-F12	MP2-F12	MP2-F12	MP2-F12
																		VDZ-F12 w/ Geom. Mean VDZ-F12-AutoCABS	VDZ-F12 w/ Geom. Mean + single Tight exponent VDZ-F12-AutoCABS	VDZ-F12 w/ Geom. Mean + single Diffuse exponent VDZ-F12-AutoCABS	VDZ-F12 w/ Geom. Mean + single Tight + single Diffuse VDZ-F12-AutoCABS	VDZ-F12 w/ Geom. Mean + single Tight + single layer VDZ-F12-AutoCABS	VDZ-F12 w/ Geom. Mean + single Tight + single Diffuse + single layer VDZ-F12-AutoCABS	VDZ-F12 w/ Geom. Mean + single Tight + single Diffuse + two layers VDZ-F12-AutoCABS	VDZ-F12 w/ Geom. Mean + Tight_extended_1p + single Diffuse + two layers VDZ-F12-AutoCABS	VDZ-F12 w/ Geom. Mean + Tight_extended_2p + single Diffuse + two layers VDZ-F12-AutoCABS	VTZ-F12 w/ Geom. Mean VTZ-F12-AutoCABS	VTZ-F12 w/ Geom. Mean + single Tight VTZ-F12-AutoCABS	VTZ-F12 w/ Geom. Mean + single Diffuse VTZ-F12-AutoCABS	VTZ-F12 w/ Geom. Mean + single Tight + single Diffuse VTZ-F12-AutoCABS	VTZ-F12 w/ Geom. Mean + single Tight + single layer VTZ-F12-AutoCABS	VTZ-F12 w/ Geom. Mean + single Tight + single Diffuse + single layer VTZ-F12-AutoCABS	VTZ-F12 w/ Geom. Mean + single Tight + single Diffuse + two layers VTZ-F12-AutoCABS	VQZ-F12 w/ Geom. Mean VQZ-F12-AutoCABS	VQZ-F12 w/ Geom. Mean + single Tight VQZ-F12-AutoCABS	VQZ-F12 w/ Geom. Mean + single Diffuse VQZ-F12-AutoCABS	VQZ-F12 w/ Geom. Mean + single Tight + single Diffuse VQZ-F12-AutoCABS	VQZ-F12 w/ Geom. Mean + single Tight + single layer VQZ-F12-AutoCABS	VQZ-F12 w/ Geom. Mean + single Tight + single Diffuse + single layer VQZ-F12-AutoCABS	VQZ-F12 w/ Geom. Mean + single Tight + single Diffuse + two layers VQZ-F12-AutoCABS	V5Z-F12 w/ Geom. Mean V5Z-F12-AutoCABS	V5Z-F12 w/ Geom. Mean + single Tight V5Z-F12-AutoCABS	V5Z-F12 w/ Geom. Mean + single Diffuse V5Z-F12-AutoCABS	V5Z-F12 w/ Geom. Mean + single Tight + single Diffuse V5Z-F12-AutoCABS	V5Z-F12 w/ Geom. Mean + single Tight + single layer V5Z-F12-AutoCABS	V5Z-F12 w/ Geom. Mean + single Tight + single Diffuse + single layer V5Z-F12-AutoCABS	V5Z-F12 w/ Geom. Mean + single Tight + single Diffuse + two layers V5Z-F12-AutoCABS	VDZ-F12 w/ Ref-CABS	VTZ-F12 w/ Ref-CABS
																	h	-0.499812	-0.499813	-0.499832	-0.499835	-0.499813	-0.499835	-0.499835	-0.499835	-0.499835	-0.499947	-0.499948	-0.499954	-0.499955	-0.499948	-0.499955	-0.499955	-0.499995	-0.499995	-0.499995	-0.499995	-0.499995	-0.499995	-0.499995	-0.499999	-0.499999	-0.499999	-0.499999	-0.499999	-0.499999	-0.499999	-0.499989	-0.499995
																	b	-24.5814	-24.5814	-24.5814	-24.5815	-24.5815	-24.5815	-24.5815	-24.5816	-24.5816	-24.5828	-24.5828	-24.5828	-24.5828	-24.5828	-24.5828	-24.5828	-24.5831	-24.5831	-24.5831	-24.5831	-24.5831	-24.5831	-24.5831	-24.5831	-24.5831	-24.5831	-24.5831	-24.5831	-24.5831	-24.5831	-24.5817	-24.5828
																	c	-37.7676	-37.7677	-37.7676	-37.7677	-37.7678	-37.7679	-37.7679	-37.7681	-37.7682	-37.7697	-37.7698	-37.7697	-37.7698	-37.7698	-37.7698	-37.7698	-37.7702	-37.7702	-37.7702	-37.7702	-37.7702	-37.7702	-37.7702	-37.7703	-37.7703	-37.7703	-37.7703	-37.7703	-37.7703	-37.7703	-37.7685	-37.7699
																	n	-54.5102	-54.5105	-54.5102	-54.5105	-54.5107	-54.5108	-54.5108	-54.5112	-54.5114	-54.5137	-54.5137	-54.5137	-54.5137	-54.5138	-54.5138	-54.5138	-54.5145	-54.5145	-54.5145	-54.5145	-54.5145	-54.5145	-54.5145	-54.5146	-54.5146	-54.5146	-54.5146	-54.5146	-54.5146	-54.5146	-54.5122	-54.5141
																	o	-74.9841	-74.9832	-74.9841	-74.9832	-74.9819	-74.9817	-74.9817	-74.9826	-74.983	-74.9879	-74.9878	-74.9879	-74.9878	-74.9879	-74.9879	-74.9879	-74.9894	-74.9894	-74.9894	-74.9894	-74.9894	-74.9894	-74.9894	-74.9897	-74.9897	-74.9897	-74.9897	-74.9897	-74.9897	-74.9897	-74.9844	-74.9885
																	f	-99.6523	-99.6499	-99.6524	-99.6499	-99.6454	-99.6446	-99.6446	-99.6462	-99.6469	-99.6548	-99.6545	-99.6548	-99.6545	-99.6547	-99.6547	-99.6547	-99.6572	-99.6571	-99.6572	-99.6571	-99.6572	-99.6572	-99.6572	-99.6576	-99.6576	-99.6576	-99.6576	-99.6576	-99.6576	-99.6576	-99.6488	-99.6558
																	al	-241.919	-241.919	-241.919	-241.919	-241.919	-241.919	-241.919	-241.919	-241.919	-241.921	-241.921	-241.921	-241.921	-241.921	-241.921	-241.921	-241.922	-241.922	-241.922	-241.922	-241.922	-241.922	-241.922	-241.922	-241.922	-241.922	-241.922	-241.922	-241.922	-241.922	-241.919	-241.921
																	si	-288.919	-288.919	-288.919	-288.919	-288.919	-288.919	-288.919	-288.919	-288.919	-288.922	-288.922	-288.922	-288.922	-288.922	-288.922	-288.922	-288.923	-288.923	-288.923	-288.923	-288.923	-288.923	-288.923	-288.923	-288.923	-288.923	-288.923	-288.923	-288.923	-288.923	-288.919	-288.922
																	p	-340.809	-340.809	-340.809	-340.809	-340.809	-340.809	-340.809	-340.809	-340.809	-340.813	-340.813	-340.813	-340.813	-340.813	-340.813	-340.813	-340.814	-340.814	-340.814	-340.814	-340.814	-340.814	-340.814	-340.814	-340.814	-340.814	-340.814	-340.814	-340.814	-340.814	-340.809	-340.813
																	s	-397.648	-397.647	-397.648	-397.647	-397.646	-397.646	-397.646	-397.646	-397.646	-397.652	-397.652	-397.652	-397.652	-397.652	-397.652	-397.652	-397.653	-397.653	-397.653	-397.653	-397.653	-397.653	-397.653	-397.654	-397.654	-397.654	-397.654	-397.654	-397.654	-397.654	-397.646	-397.652
			W4-11	val., nonrel													cl	-459.681	-459.68	-459.681	-459.68	-459.676	-459.675	-459.675	-459.675	-459.675	-459.681	-459.681	-459.681	-459.681	-459.681	-459.681	-459.681	-459.683	-459.683	-459.683	-459.683	-459.683	-459.683	-459.683	-459.684	-459.684	-459.684	-459.684	-459.684	-459.684	-459.684	-459.674	-459.681
		Protocol	TAEe (a)	TAEe (a)	H	Be	B	C	N	O	F	Al	Si	P	S	Cl
H$_2$C$_2$O	oxirene	W4	456.07	453.68	2	0	0	2	0	1	0	0	0	0	0	0	W4-11_oxirene.out
C$_2$H$_4$O	oxirane	W4	651.53	649.06	4	0	0	2	0	1	0	0	0	0	0	0	W4-11_oxirane.out
H$_2$CO$_2$	dioxirane	W4	410.03	408.89	2	0	0	1	0	2	0	0	0	0	0	0	W4-11_dioxirane.out
H$_2$C=C=O	ketene	W4	533.46	530.7	2	0	0	2	0	1	0	0	0	0	0	0	W4-11_ketene.out
H$_3$C$-$C(=O)H	acetaldehyde	W4	677.86	675.29	4	0	0	2	0	1	0	0	0	0	0	0	W4-11_acetaldehyde.out
HC(=O)OH	formic acid	W4	501.9	500.24	2	0	0	1	0	2	0	0	0	0	0	0	W4-11_formic.out
CH$_3$C(=O)OH	acetic acid	W4	804.02	801.11	4	0	0	2	0	2	0	0	0	0	0	0	W4-11_acetic.out
CH$_3$OH	methanol	W4	513.5	512.07	4	0	0	1	0	1	0	0	0	0	0	0	W4-11_methanol.out
C$_2$H$_5$OH	ethanol	W4	811.24	808.61	6	0	0	2	0	1	0	0	0	0	0	0	W4-11_ethanol.out
H(O=)C$-$C(=O)H	glyoxal	W4	635.1	632.49	2	0	0	2	0	2	0	0	0	0	0	0	W4-11_glyoxal.out
trans-H(HO)C$:$	hydroxymethylene	W4	322.48	321.61	2	0	0	1	0	1	0	0	0	0	0	0	W4-11_t-hcoh.out
cis-H(HO)C$:$	hydroxymethylene	W4	317.65	316.84	2	0	0	1	0	1	0	0	0	0	0	0	W4-11_c-hcoh.out
HN=CH$\cdot$	iminometyl radical	W4	336.25	334.74	2	0	0	1	1	0	0	0	0	0	0	0	W4-11_hcnh.out
HOCN	cyanic acid	W4	410.07	408.03	1	0	0	1	1	1	0	0	0	0	0	0	W4-11_hocn.out
HONC$:$	isofulminic acid	W4	350.15	348.55	1	0	0	1	1	1	0	0	0	0	0	0	W4-11_honc.out
HNCO	isocyanic acid	W4	434.74	432.6	1	0	0	1	1	1	0	0	0	0	0	0	W4-11_hnco.out
HCNO	formonitrile oxide	W4	364.97	362.72	1	0	0	1	1	1	0	0	0	0	0	0	W4-11_hcno.out
cis-H$_2$N$_2$	diazene	W4	291.14	290.42	2	0	0	0	2	0	0	0	0	0	0	0	W4-11_c-n2h2.out
HN$_3$	hydrogen azide	W4	331.79	330.31	1	0	0	0	3	0	0	0	0	0	0	0	W4-11_hnnn.out
HNC$:$	hydrogen isocyanide	W4	298.2	296.75	1	0	0	1	1	0	0	0	0	0	0	0	W4-11_hnc.out
trans-HON=O	nitrous acid	W4	312.65	312.14	1	0	0	0	1	2	0	0	0	0	0	0	W4-11_t-hono.out
cis-HON=O	nitrous acid	W4	312.22	311.72	1	0	0	0	1	2	0	0	0	0	0	0	W4-11_c-hono.out
H$_2$NCl	chloramine	W4	248.06	247.51	2	0	0	0	1	0	0	0	0	0	0	1	W4-11_nh2cl.out
trans-HO$_3\cdot$	hydrotrioxy radical	W4	233.3	233.13	1	0	0	0	0	3	0	0	0	0	0	0	W4-11_t-hooo.out
cis-HO$_3\cdot$	hydrotrioxy radical	W4	233.09	232.92	1	0	0	0	0	3	0	0	0	0	0	0	W4-11_c-hooo.out
CH$_3$F	fluoromethane	W4	422.96	421.79	3	0	0	1	0	0	1	0	0	0	0	0	W4-11_ch3f.out
CH$_2$F$_2$	difluoromethane	W4	437.67	436.55	2	0	0	1	0	0	2	0	0	0	0	0	W4-11_ch2f2.out
CF$_4$	tetrafluoromethane	W4	478.76	477.7	0	0	0	1	0	0	4	0	0	0	0	0	W4-11_cf4.out
SiH$_3$F	fluorosilane	W4	382.75	382.69	3	0	0	0	0	0	1	0	1	0	0	0	W4-11_sih3f.out
SiF$_4$	tetrafluorosilane	W4	577.78	576.94	0	0	0	0	0	0	4	0	1	0	0	0	W4-11_sif4.out
C$_2$H$_3$F	fluoroethylene	W4	573.89	571.45	3	0	0	2	0	0	1	0	0	0	0	0	W4-11_c2h3f.out
C$_2$H$_5$F	fluoroethane	W4	721.5	719.12	5	0	0	2	0	0	1	0	0	0	0	0	W4-11_c2h5f.out
FC$\equiv$CF	difluoroacetylene	W4	386.09	383.17	0	0	0	2	0	0	2	0	0	0	0	0	W4-11_fccf.out
HC$\equiv$CF	fluoroacetylene	W4	398.47	395.79	1	0	0	2	0	0	1	0	0	0	0	0	W4-11_hccf.out
HC(=O)F	formylfluoride	W4	403.74	402.37	1	0	0	1	0	1	1	0	0	0	0	0	W4-11_hcof.out
F$_2$C=O	carbonyl fluoride	W4	420.64	419.17	0	0	0	1	0	1	2	0	0	0	0	0	W4-11_f2co.out
H$_2$C$:$ ($^1A_1$)	methylene	W4	181.46	181.06	2	0	0	1	0	0	0	0	0	0	0	0	W4-11_ch2-sing.out
C$_3$H$_8$	propane	W4h	1007.91	1004.3	8	0	0	3	0	0	0	0	0	0	0	0	W4-11_propane.out
C$_3$H$_6$	propene	W4h	861.58	857.96	6	0	0	3	0	0	0	0	0	0	0	0	W4-11_propene.out
C$_3$H$_4$	propyne	W4h	705.61	701.84	4	0	0	3	0	0	0	0	0	0	0	0	W4-11_propyne.out
C$_3$H$_4$	allene	W4h	704.1	700.42	4	0	0	3	0	0	0	0	0	0	0	0	W4-11_allene.out
B$_2$H$_6$	diborane	W4	607.02	604.13	6	0	2	0	0	0	0	0	0	0	0	0	b2h6	-53.1223	-53.1228	-53.1224	-53.1228	-53.123	-53.1231	-53.1231	-53.1233	-53.1234	-53.127	-53.1272	-53.127	-53.1272	-53.1272	-53.1272	-53.1273	-53.1281	-53.1282	-53.1281	-53.1282	-53.1282	-53.1282	-53.1282	-53.1283	-53.1284	-53.1284	-53.1284	-53.1284	-53.1284	-53.1284	-53.1253	-53.1278
HBF$_2$	difluoroborane	W4	410.97	409.32	1	0	1	0	0	0	2	0	0	0	0	0	bhf2	-225.071	-225.065	-225.071	-225.065	-225.053	-225.05	-225.05	-225.054	-225.055	-225.072	-225.072	-225.072	-225.072	-225.072	-225.072	-225.072	-225.078	-225.078	-225.078	-225.078	-225.078	-225.078	-225.078	-225.079	-225.079	-225.079	-225.079	-225.079	-225.079	-225.079	-225.059	-225.075
BF$_3$	trifluoroborane	W4	470.97	469.02	0	0	1	0	0	0	3	0	0	0	0	0	bf3	-324.335	-324.327	-324.334	-324.326	-324.308	-324.304	-324.304	-324.309	-324.311	-324.336	-324.335	-324.336	-324.335	-324.336	-324.336	-324.336	-324.344	-324.344	-324.344	-324.344	-324.344	-324.344	-324.344	-324.345	-324.345	-324.345	-324.345	-324.345	-324.345	-324.345	-324.317	-324.34
C$_2$H$_6$	ethane	W4	713.08	710.66	6	0	0	2	0	0	0	0	0	0	0	0	c2h6	-79.6691	-79.6696	-79.6691	-79.6697	-79.6684	-79.6683	-79.6682	-79.6688	-79.669	-79.6741	-79.6743	-79.6741	-79.6743	-79.6745	-79.6745	-79.6745	-79.6758	-79.6759	-79.6758	-79.6759	-79.6759	-79.6759	-79.6759	-79.6762	-79.6762	-79.6762	-79.6762	-79.6762	-79.6762	-79.6762	-79.6714	-79.6753
H$_2$C=N$\cdot$	methanimine radical	W4	343.75	342.25	2	0	0	1	1	0	0	0	0	0	0	0	h2cn	-93.8282	-93.8285	-93.8283	-93.8286	-93.8267	-93.8263	-93.8261	-93.8268	-93.8271	-93.8324	-93.8325	-93.8324	-93.8325	-93.8326	-93.8326	-93.8326	-93.8341	-93.8342	-93.8341	-93.8342	-93.8342	-93.8342	-93.8342	-93.8345	-93.8345	-93.8345	-93.8345	-93.8345	-93.8345	-93.8345	-93.8288	-93.8333
N$\equiv$C$-$C$\equiv$N	cyanogen	W4	502.04	498.66	0	0	0	2	2	0	0	0	0	0	0	0	nccn	-185.408	-185.408	-185.408	-185.408	-185.404	-185.402	-185.401	-185.403	-185.403	-185.413	-185.413	-185.413	-185.413	-185.413	-185.413	-185.413	-185.416	-185.416	-185.416	-185.416	-185.416	-185.416	-185.416	-185.416	-185.416	-185.416	-185.416	-185.416	-185.416	-185.416	-185.406	-185.414
H$_2$N$-$CH$_2$$\cdot$	aminomethyl radical	W4	482.28	480.47	4	0	0	1	1	0	0	0	0	0	0	0	ch2nh2	-95.0493	-95.0496	-95.0493	-95.0496	-95.0475	-95.0471	-95.047	-95.0478	-95.0481	-95.0542	-95.0544	-95.0543	-95.0544	-95.0546	-95.0546	-95.0546	-95.0562	-95.0563	-95.0562	-95.0563	-95.0563	-95.0563	-95.0563	-95.0566	-95.0567	-95.0567	-95.0567	-95.0567	-95.0567	-95.0567	-95.0504	-95.0554
H$_3$C$-$NH$\cdot$	methylamine radical	W4	474.63	473.1	4	0	0	1	1	0	0	0	0	0	0	0	ch3nh	-95.0331	-95.0334	-95.0331	-95.0334	-95.0312	-95.0308	-95.0307	-95.0314	-95.0317	-95.0377	-95.0378	-95.0377	-95.0379	-95.038	-95.038	-95.038	-95.0396	-95.0396	-95.0396	-95.0396	-95.0397	-95.0397	-95.0397	-95.04	-95.04	-95.04	-95.04	-95.04	-95.04	-95.04	-95.0338	-95.0388
CH$_3$NH$_2$	methylamine	W4	582.3	580.53	5	0	0	1	1	0	0	0	0	0	0	0	ch3nh2	-95.708	-95.7084	-95.7081	-95.7085	-95.7061	-95.7057	-95.7055	-95.7063	-95.7067	-95.7129	-95.7131	-95.7129	-95.7131	-95.7132	-95.7132	-95.7133	-95.7149	-95.715	-95.715	-95.715	-95.715	-95.715	-95.715	-95.7154	-95.7154	-95.7154	-95.7154	-95.7154	-95.7154	-95.7154	-95.7091	-95.7142
$:$CF$_2$	carbon difluoride	W4	258.78	258.34	0	0	0	1	0	0	2	0	0	0	0	0	cf2	-237.51	-237.505	-237.51	-237.505	-237.494	-237.49	-237.49	-237.493	-237.495	-237.513	-237.512	-237.513	-237.512	-237.513	-237.513	-237.513	-237.518	-237.518	-237.518	-237.518	-237.518	-237.518	-237.518	-237.519	-237.519	-237.519	-237.519	-237.519	-237.519	-237.519	-237.499	-237.515
HN$\equiv$N$\cdot$	dinitrogen monohydride	W4	224.86	224.08	1	0	0	0	2	0	0	0	0	0	0	0	n2h	-109.889	-109.889	-109.89	-109.89	-109.887	-109.886	-109.886	-109.886	-109.887	-109.893	-109.893	-109.893	-109.893	-109.893	-109.893	-109.893	-109.895	-109.895	-109.895	-109.895	-109.895	-109.895	-109.895	-109.896	-109.896	-109.896	-109.896	-109.896	-109.896	-109.896	-109.888	-109.894
trans-N$_2$H$_2$	trans-diazene	W4	296.53	295.79	2	0	0	0	2	0	0	0	0	0	0	0	t-n2h2	-110.503	-110.504	-110.504	-110.504	-110.5	-110.499	-110.499	-110.5	-110.5	-110.507	-110.507	-110.507	-110.507	-110.507	-110.507	-110.507	-110.509	-110.509	-110.509	-110.509	-110.509	-110.509	-110.509	-110.509	-110.509	-110.509	-110.509	-110.509	-110.509	-110.509	-110.502	-110.508
N$_2$H$_4$	hydrazine	W4	438.28	437.16	4	0	0	0	2	0	0	0	0	0	0	0	n2h4	-111.725	-111.725	-111.725	-111.725	-111.721	-111.721	-111.721	-111.721	-111.722	-111.729	-111.729	-111.729	-111.729	-111.73	-111.73	-111.73	-111.732	-111.732	-111.732	-111.732	-111.732	-111.732	-111.732	-111.732	-111.732	-111.732	-111.732	-111.732	-111.732	-111.732	-111.724	-111.731
OOF$\cdot$	dioxygen fluoride	W4	134.72	134.76	0	0	0	0	0	2	1	0	0	0	0	0	fo2	-249.847	-249.842	-249.847	-249.842	-249.833	-249.829	-249.829	-249.832	-249.833	-249.852	-249.851	-249.852	-249.851	-249.851	-249.851	-249.851	-249.857	-249.857	-249.857	-249.857	-249.857	-249.857	-249.857	-249.858	-249.858	-249.858	-249.858	-249.858	-249.858	-249.858	-249.837	-249.853
F$_2$O$_2$	dioxygen difluoride	W4	152.37	152.61	0	0	0	0	0	2	2	0	0	0	0	0	foof	-349.543	-349.536	-349.542	-349.535	-349.522	-349.515	-349.515	-349.519	-349.522	-349.548	-349.547	-349.548	-349.547	-349.548	-349.548	-349.548	-349.556	-349.556	-349.556	-349.556	-349.556	-349.556	-349.556	-349.558	-349.558	-349.558	-349.558	-349.558	-349.558	-349.558	-349.527	-349.551
AlF$_3$	aluminium fluoride	W4	430.97	430.97	0	0	0	0	0	0	3	1	0	0	0	0	alf3	-541.612	-541.604	-541.612	-541.604	-541.586	-541.581	-541.581	-541.586	-541.588	-541.613	-541.613	-541.613	-541.613	-541.613	-541.613	-541.613	-541.621	-541.621	-541.621	-541.621	-541.621	-541.621	-541.621	-541.623	-541.623	-541.623	-541.623	-541.623	-541.623	-541.623	-541.594	-541.617
Si$_2$H$_6$	disilane	W4	535.89	535.93	6	0	0	0	0	0	0	0	2	0	0	0	si2h6	-581.674	-581.674	-581.674	-581.674	-581.675	-581.675	-581.675	-581.675	-581.675	-581.682	-581.682	-581.682	-581.682	-581.682	-581.682	-581.682	-581.684	-581.684	-581.684	-581.684	-581.684	-581.684	-581.684	-581.684	-581.684	-581.684	-581.684	-581.684	-581.684	-581.684	-581.677	-581.682
P$_4$	tetraphosphorus	W4	290.58	288.81	0	0	0	0	0	0	0	0	0	4	0	0	p4	-1363.74	-1363.74	-1363.74	-1363.74	-1363.73	-1363.72	-1363.72	-1363.72	-1363.72	-1363.74	-1363.74	-1363.74	-1363.74	-1363.74	-1363.74	-1363.74	-1363.75	-1363.75	-1363.75	-1363.75	-1363.75	-1363.75	-1363.75	-1363.75	-1363.75	-1363.75	-1363.75	-1363.75	-1363.75	-1363.75	-1363.72	-1363.74
SO$_2$	sulfur dioxide	W4	260.62	259.65	0	0	0	0	0	2	0	0	0	0	1	0	so2	-548.075	-548.073	-548.075	-548.073	-548.066	-548.064	-548.063	-548.065	-548.066	-548.08	-548.08	-548.08	-548.08	-548.08	-548.08	-548.08	-548.085	-548.085	-548.085	-548.085	-548.085	-548.085	-548.085	-548.086	-548.086	-548.086	-548.086	-548.086	-548.086	-548.086	-548.068	-548.081
SO$_3$	sulfur trioxide	W4	346.94	345.78	0	0	0	0	0	3	0	0	0	0	1	0	so3	-623.215	-623.213	-623.215	-623.213	-623.203	-623.199	-623.198	-623.201	-623.202	-623.222	-623.222	-623.222	-623.222	-623.222	-623.222	-623.222	-623.228	-623.228	-623.228	-623.228	-623.228	-623.228	-623.228	-623.229	-623.229	-623.229	-623.229	-623.229	-623.229	-623.229	-623.206	-623.224
OCS	carbon oxide sulfide	W4	335.75	334.34	0	0	0	1	0	1	0	0	0	0	1	0	ocs	-510.973	-510.972	-510.973	-510.972	-510.965	-510.963	-510.963	-510.964	-510.964	-510.977	-510.977	-510.977	-510.977	-510.976	-510.976	-510.976	-510.98	-510.98	-510.98	-510.98	-510.98	-510.98	-510.98	-510.981	-510.981	-510.981	-510.981	-510.981	-510.981	-510.981	-510.966	-510.977
CS$_2$	carbon disulfide	W4	280.78	279.09	0	0	0	1	0	0	0	0	0	0	2	0	cs2	-833.541	-833.541	-833.542	-833.541	-833.536	-833.534	-833.534	-833.534	-833.534	-833.547	-833.547	-833.547	-833.547	-833.547	-833.547	-833.547	-833.55	-833.55	-833.55	-833.55	-833.55	-833.55	-833.55	-833.551	-833.551	-833.551	-833.551	-833.551	-833.551	-833.551	-833.534	-833.547
SSO	disulfur oxide	W4	208.78	207.99	0	0	0	0	0	1	0	0	0	0	2	0	s2o	-870.646	-870.645	-870.646	-870.645	-870.637	-870.635	-870.634	-870.635	-870.636	-870.651	-870.651	-870.652	-870.651	-870.651	-870.651	-870.651	-870.655	-870.655	-870.655	-870.655	-870.655	-870.655	-870.655	-870.657	-870.656	-870.656	-870.656	-870.656	-870.656	-870.656	-870.636	-870.651
S$_3$	trisulfur	W4	168.36	167.74	0	0	0	0	0	0	0	0	0	0	3	0	s3	-1193.23	-1193.23	-1193.23	-1193.23	-1193.23	-1193.22	-1193.22	-1193.22	-1193.22	-1193.24	-1193.24	-1193.24	-1193.24	-1193.24	-1193.24	-1193.24	-1193.24	-1193.24	-1193.24	-1193.24	-1193.24	-1193.24	-1193.24	-1193.25	-1193.25	-1193.25	-1193.25	-1193.25	-1193.25	-1193.25	-1193.22	-1193.24
S$_4$	tetrasulfur	W4	234.35	233.66	0	0	0	0	0	0	0	0	0	0	4	0	s4-c2v	-1591.01	-1591.01	-1591.01	-1591.01	-1591	-1590.99	-1590.99	-1590.99	-1590.99	-1591.02	-1591.02	-1591.02	-1591.02	-1591.02	-1591.02	-1591.02	-1591.02	-1591.02	-1591.02	-1591.02	-1591.02	-1591.02	-1591.02	-1591.02	-1591.02	-1591.02	-1591.02	-1591.02	-1591.02	-1591.02	-1590.99	-1591.02
Cl$_2$C$:$	carbon dichloride	W4	177.36	176.84	0	0	0	1	0	0	0	0	0	0	0	2	ccl2	-957.428	-957.427	-957.428	-957.427	-957.416	-957.412	-957.412	-957.412	-957.412	-957.426	-957.425	-957.426	-957.425	-957.426	-957.425	-957.425	-957.43	-957.43	-957.43	-957.43	-957.43	-957.43	-957.43	-957.431	-957.431	-957.431	-957.431	-957.431	-957.431	-957.431	-957.41	-957.426
AlCl$_3$	aluminium chloride	W4	312.65	312.96	0	0	0	0	0	0	0	1	0	0	0	3	alcl3	-1621.49	-1621.49	-1621.49	-1621.49	-1621.47	-1621.47	-1621.47	-1621.47	-1621.47	-1621.49	-1621.49	-1621.49	-1621.49	-1621.49	-1621.49	-1621.49	-1621.49	-1621.49	-1621.49	-1621.49	-1621.49	-1621.49	-1621.49	-1621.49	-1621.49	-1621.49	-1621.49	-1621.49	-1621.49	-1621.49	-1621.46	-1621.49
ClC$\equiv$N	cyanogen chloride	W4	285.45	283.68	0	0	0	1	1	0	0	0	0	0	0	1	clcn	-552.445	-552.444	-552.445	-552.444	-552.438	-552.435	-552.435	-552.436	-552.436	-552.447	-552.446	-552.447	-552.446	-552.446	-552.446	-552.446	-552.45	-552.45	-552.45	-552.45	-552.45	-552.45	-552.45	-552.451	-552.451	-552.451	-552.451	-552.451	-552.451	-552.451	-552.436	-552.447
O$_2$Cl$\cdot$	chlorine dioxide	W4	128.12	127.69	0	0	0	0	0	2	0	0	0	0	0	1	oclo	-609.895	-609.893	-609.896	-609.893	-609.886	-609.883	-609.882	-609.884	-609.885	-609.902	-609.901	-609.902	-609.901	-609.901	-609.901	-609.901	-609.907	-609.906	-609.907	-609.907	-609.907	-609.907	-609.907	-609.908	-609.908	-609.908	-609.908	-609.908	-609.908	-609.908	-609.887	-609.903
OOCl$\cdot$	dioxygen chloride	W4	126.39	126.46	0	0	0	0	0	2	0	0	0	0	0	1	cloo	-609.855	-609.852	-609.855	-609.852	-609.843	-609.839	-609.838	-609.84	-609.841	-609.858	-609.857	-609.858	-609.857	-609.857	-609.857	-609.857	-609.862	-609.862	-609.862	-609.862	-609.862	-609.862	-609.862	-609.864	-609.864	-609.864	-609.864	-609.864	-609.864	-609.864	-609.842	-609.858
ClOCl	dichlorine monoxide	W4	101.46	101.3	0	0	0	0	0	1	0	0	0	0	0	2	cl2o	-994.527	-994.525	-994.527	-994.525	-994.514	-994.508	-994.508	-994.509	-994.51	-994.528	-994.527	-994.528	-994.527	-994.527	-994.527	-994.527	-994.533	-994.532	-994.533	-994.532	-994.532	-994.532	-994.532	-994.534	-994.534	-994.534	-994.534	-994.534	-994.534	-994.534	-994.509	-994.528
BN $^3\Pi$	boron nitride	W4.2	105.82	104.74	0	0	1	0	1	0	0	0	0	0	0	0	bn3pi	-79.2706	-79.2706	-79.2707	-79.2707	-79.2689	-79.2684	-79.2684	-79.269	-79.2692	-79.2733	-79.2733	-79.2733	-79.2734	-79.2734	-79.2734	-79.2734	-79.2746	-79.2746	-79.2746	-79.2746	-79.2746	-79.2746	-79.2746	-79.2748	-79.2748	-79.2748	-79.2748	-79.2748	-79.2748	-79.2748	-79.27	-79.2738
FC$\cdot$	fluoromethylidyne	W4.2	132.72	132.39	0	0	0	1	0	0	1	0	0	0	0	0	cf	-137.643	-137.641	-137.643	-137.641	-137.635	-137.634	-137.634	-137.636	-137.636	-137.646	-137.646	-137.646	-137.646	-137.646	-137.646	-137.646	-137.649	-137.649	-137.649	-137.649	-137.649	-137.649	-137.649	-137.65	-137.65	-137.65	-137.65	-137.65	-137.65	-137.65	-137.639	-137.647
H$_2$C=C$:$	vinylidene	W4.2	359.93	358.14	2	0	0	2	0	0	0	0	0	0	0	0	ch2c	-77.1106	-77.1109	-77.1107	-77.111	-77.1099	-77.1098	-77.1097	-77.1102	-77.1105	-77.1145	-77.1146	-77.1145	-77.1147	-77.1147	-77.1148	-77.1148	-77.1159	-77.1159	-77.1159	-77.1159	-77.1159	-77.1159	-77.1159	-77.1162	-77.1162	-77.1162	-77.1162	-77.1162	-77.1162	-77.1162	-77.1118	-77.1153
H$_2$C=HC$\cdot$	vinyl radical	W4.2	446.08	443.84	3	0	0	2	0	0	0	0	0	0	0	0	ch2ch	-77.7479	-77.7482	-77.7479	-77.7483	-77.7474	-77.7473	-77.7471	-77.7477	-77.7479	-77.7523	-77.7525	-77.7524	-77.7525	-77.7526	-77.7526	-77.7527	-77.7538	-77.7539	-77.7539	-77.7539	-77.7539	-77.7539	-77.7539	-77.7541	-77.7542	-77.7542	-77.7542	-77.7542	-77.7542	-77.7542	-77.7495	-77.7533
C$_2$H$_4$	ethene	W4.2	564.1	561.68	4	0	0	2	0	0	0	0	0	0	0	0	c2h4	-78.4366	-78.437	-78.4367	-78.4371	-78.4361	-78.436	-78.4358	-78.4364	-78.4366	-78.4412	-78.4414	-78.4412	-78.4414	-78.4415	-78.4416	-78.4416	-78.4428	-78.4429	-78.4428	-78.4429	-78.4429	-78.4429	-78.4429	-78.4431	-78.4432	-78.4432	-78.4432	-78.4432	-78.4432	-78.4432	-78.4385	-78.4423
H$_2$C=NH	methanimine	W4.2	439.44	437.8	3	0	0	1	1	0	0	0	0	0	0	0	ch2nh	-94.486	-94.4863	-94.4861	-94.4864	-94.484	-94.4836	-94.4833	-94.4841	-94.4844	-94.4899	-94.4901	-94.49	-94.4901	-94.4902	-94.4902	-94.4902	-94.4918	-94.4918	-94.4918	-94.4918	-94.4918	-94.4919	-94.4919	-94.4922	-94.4922	-94.4922	-94.4922	-94.4922	-94.4922	-94.4922	-94.4863	-94.491
H(O=)C$\cdot$	formyl radical	W4.2	279.42	278.23	1	0	0	1	0	1	0	0	0	0	0	0	hco	-113.718	-113.717	-113.718	-113.717	-113.713	-113.712	-113.712	-113.713	-113.713	-113.72	-113.72	-113.72	-113.72	-113.72	-113.72	-113.72	-113.723	-113.723	-113.723	-113.723	-113.723	-113.723	-113.723	-113.723	-113.723	-113.723	-113.723	-113.723	-113.723	-113.723	-113.715	-113.721
H$_2$C=O	formaldehyde	W4.2	374.66	373.33	2	0	0	1	0	1	0	0	0	0	0	0	h2co	-114.365	-114.364	-114.365	-114.364	-114.36	-114.36	-114.359	-114.361	-114.361	-114.369	-114.369	-114.369	-114.369	-114.369	-114.369	-114.369	-114.371	-114.371	-114.371	-114.371	-114.371	-114.371	-114.371	-114.371	-114.371	-114.371	-114.371	-114.371	-114.371	-114.371	-114.363	-114.37
CO$_2$	carbon dioxide	W4.2	390.14	388.34	0	0	0	1	0	2	0	0	0	0	0	0	co2	-188.403	-188.401	-188.403	-188.402	-188.394	-188.392	-188.391	-188.393	-188.394	-188.407	-188.407	-188.407	-188.407	-188.406	-188.406	-188.406	-188.41	-188.41	-188.41	-188.41	-188.41	-188.41	-188.41	-188.411	-188.411	-188.411	-188.411	-188.411	-188.411	-188.411	-188.398	-188.408
HN=O	nitrosyl hydride	W4.2	205.89	205.43	1	0	0	0	1	1	0	0	0	0	0	0	hno	-130.339	-130.338	-130.339	-130.338	-130.333	-130.332	-130.332	-130.333	-130.334	-130.342	-130.342	-130.342	-130.342	-130.342	-130.342	-130.342	-130.345	-130.345	-130.345	-130.345	-130.345	-130.345	-130.345	-130.345	-130.345	-130.345	-130.345	-130.345	-130.345	-130.345	-130.336	-130.343
O$_2$N$\cdot$	nitrogen dioxide	W4.2	227.88	227.16	0	0	0	0	1	2	0	0	0	0	0	0	no2	-204.887	-204.885	-204.887	-204.885	-204.879	-204.877	-204.876	-204.878	-204.88	-204.893	-204.893	-204.893	-204.893	-204.893	-204.893	-204.893	-204.897	-204.897	-204.897	-204.897	-204.897	-204.897	-204.897	-204.898	-204.898	-204.898	-204.898	-204.898	-204.898	-204.898	-204.883	-204.894
N$\equiv$N-O	nitrous oxide	W4.2	270.85	269.63	0	0	0	0	2	1	0	0	0	0	0	0	n2o	-184.482	-184.481	-184.482	-184.481	-184.476	-184.474	-184.474	-184.475	-184.476	-184.487	-184.487	-184.487	-184.487	-184.487	-184.487	-184.487	-184.491	-184.491	-184.491	-184.491	-184.491	-184.491	-184.491	-184.491	-184.491	-184.491	-184.491	-184.491	-184.491	-184.491	-184.479	-184.488
O$_3$	ozone	W4.2	147.43	147.35	0	0	0	0	0	3	0	0	0	0	0	0	o3	-225.233	-225.23	-225.233	-225.23	-225.222	-225.22	-225.219	-225.222	-225.223	-225.239	-225.238	-225.239	-225.239	-225.239	-225.239	-225.239	-225.243	-225.243	-225.244	-225.243	-225.243	-225.244	-225.244	-225.245	-225.245	-225.245	-225.245	-225.245	-225.245	-225.245	-225.227	-225.24
HOO$\cdot$	hydroperoxy radical	W4.2	175.53	175.26	1	0	0	0	0	2	0	0	0	0	0	0	hoo	-150.756	-150.754	-150.756	-150.754	-150.748	-150.747	-150.746	-150.748	-150.749	-150.76	-150.76	-150.76	-150.76	-150.76	-150.76	-150.76	-150.763	-150.763	-150.763	-150.763	-150.763	-150.763	-150.763	-150.764	-150.764	-150.764	-150.764	-150.764	-150.764	-150.764	-150.752	-150.761
H$_2$O$_2$	hydrogen peroxide	W4.2	269.09	268.72	2	0	0	0	0	2	0	0	0	0	0	0	hooh	-151.414	-151.412	-151.414	-151.412	-151.406	-151.404	-151.404	-151.405	-151.406	-151.418	-151.417	-151.418	-151.417	-151.418	-151.418	-151.418	-151.421	-151.421	-151.421	-151.421	-151.421	-151.421	-151.421	-151.422	-151.422	-151.422	-151.422	-151.422	-151.422	-151.422	-151.409	-151.419
FOF	difluorine monoxide	W4.2	93.78	93.9	0	0	0	0	0	1	2	0	0	0	0	0	f2o	-274.458	-274.452	-274.458	-274.452	-274.441	-274.436	-274.435	-274.439	-274.441	-274.463	-274.462	-274.463	-274.462	-274.462	-274.462	-274.462	-274.469	-274.469	-274.469	-274.469	-274.469	-274.469	-274.469	-274.47	-274.47	-274.47	-274.47	-274.47	-274.47	-274.47	-274.445	-274.465
HOCl	hypochlorous acid	W4.2	166.23	165.95	1	0	0	0	0	1	0	0	0	0	0	1	hocl	-535.443	-535.441	-535.443	-535.441	-535.434	-535.431	-535.431	-535.432	-535.432	-535.444	-535.444	-535.444	-535.444	-535.444	-535.444	-535.444	-535.447	-535.447	-535.448	-535.447	-535.447	-535.448	-535.448	-535.448	-535.448	-535.448	-535.448	-535.448	-535.448	-535.448	-535.433	-535.445
HSS$\cdots$	hydrogen disulfide radical	W4.2	165.13	164.68	1	0	0	0	0	0	0	0	0	0	2	0	ssh	-796.061	-796.061	-796.061	-796.061	-796.056	-796.055	-796.054	-796.054	-796.054	-796.067	-796.066	-796.067	-796.066	-796.066	-796.066	-796.066	-796.069	-796.069	-796.069	-796.069	-796.069	-796.069	-796.069	-796.07	-796.07	-796.07	-796.07	-796.07	-796.07	-796.07	-796.054	-796.066
B$_2$	diboron	W4.3	67.46	66.64	0	0	2	0	0	0	0	0	0	0	0	0	b2	-49.2654	-49.2655	-49.2655	-49.2656	-49.2658	-49.2659	-49.2659	-49.2661	-49.2661	-49.2689	-49.2689	-49.2689	-49.2689	-49.2689	-49.269	-49.269	-49.2696	-49.2696	-49.2696	-49.2696	-49.2696	-49.2696	-49.2696	-49.2697	-49.2697	-49.2697	-49.2697	-49.2697	-49.2697	-49.2697	-49.2665	-49.2691
BH	boron monohydride	W4.3	85	84.79	1	0	1	0	0	0	0	0	0	0	0	0	bh	-25.2115	-25.2115	-25.2115	-25.2116	-25.2117	-25.2117	-25.2117	-25.2118	-25.2118	-25.2132	-25.2132	-25.2132	-25.2132	-25.2132	-25.2132	-25.2132	-25.2136	-25.2136	-25.2136	-25.2136	-25.2136	-25.2136	-25.2136	-25.2137	-25.2137	-25.2137	-25.2137	-25.2137	-25.2137	-25.2137	-25.2122	-25.2134
BH$_3$	borane	W4.3	281.29	280.14	3	0	1	0	0	0	0	0	0	0	0	0	bh3	-26.5251	-26.5253	-26.5252	-26.5254	-26.5256	-26.5257	-26.5257	-26.5258	-26.5259	-26.5277	-26.5277	-26.5277	-26.5277	-26.5278	-26.5278	-26.5278	-26.5282	-26.5282	-26.5282	-26.5282	-26.5282	-26.5282	-26.5282	-26.5283	-26.5283	-26.5283	-26.5283	-26.5283	-26.5283	-26.5283	-26.5268	-26.5281
BN $^1\Sigma^+$	boron nitride	W4.3	105.24	104.09	0	0	1	0	1	0	0	0	0	0	0	0	bn	-79.282	-79.282	-79.2821	-79.282	-79.2807	-79.2796	-79.2795	-79.28	-79.2802	-79.2847	-79.2848	-79.2847	-79.2848	-79.2848	-79.2848	-79.2848	-79.286	-79.286	-79.286	-79.286	-79.2861	-79.2861	-79.2861	-79.2863	-79.2863	-79.2863	-79.2863	-79.2863	-79.2863	-79.2863	-79.2809	-79.2852
BF	boron monofluoride	W4.3	182.52	181.78	0	0	1	0	0	0	1	0	0	0	0	0	bf	-124.539	-124.537	-124.539	-124.537	-124.531	-124.53	-124.53	-124.531	-124.532	-124.541	-124.541	-124.541	-124.541	-124.541	-124.541	-124.541	-124.544	-124.544	-124.544	-124.544	-124.544	-124.544	-124.544	-124.544	-124.544	-124.544	-124.544	-124.544	-124.544	-124.544	-124.534	-124.542
NH	imidogen radical	W4.3	83.1	82.99	1	0	0	0	1	0	0	0	0	0	0	0	nh	-55.1395	-55.1397	-55.1396	-55.1397	-55.139	-55.139	-55.139	-55.1394	-55.1396	-55.1426	-55.1427	-55.1426	-55.1427	-55.1427	-55.1427	-55.1427	-55.1436	-55.1436	-55.1436	-55.1436	-55.1436	-55.1436	-55.1436	-55.1438	-55.1438	-55.1438	-55.1438	-55.1438	-55.1438	-55.1438	-55.1406	-55.1431
H$_2$N$\cdot$	amino radical	W4.3	182.59	182.27	2	0	0	0	1	0	0	0	0	0	0	0	nh2	-55.7984	-55.7986	-55.7985	-55.7986	-55.7971	-55.7969	-55.7969	-55.7973	-55.7976	-55.8011	-55.8012	-55.8011	-55.8012	-55.8013	-55.8013	-55.8013	-55.8023	-55.8023	-55.8023	-55.8023	-55.8024	-55.8024	-55.8024	-55.8026	-55.8026	-55.8026	-55.8026	-55.8026	-55.8026	-55.8026	-55.7987	-55.8018
HCN	hydrogen cyanide	W4.3	313.42	311.7	1	0	0	1	1	0	0	0	0	0	0	0	hcn	-93.2981	-93.2983	-93.2982	-93.2984	-93.2959	-93.2949	-93.2947	-93.2954	-93.2958	-93.3004	-93.3005	-93.3004	-93.3005	-93.3004	-93.3004	-93.3004	-93.3019	-93.302	-93.302	-93.302	-93.302	-93.302	-93.302	-93.3023	-93.3023	-93.3023	-93.3023	-93.3023	-93.3023	-93.3023	-93.2969	-93.3011
HOF	hypofluorous acid	W4.3	158.65	158.51	1	0	0	0	0	1	1	0	0	0	0	0	hof	-175.403	-175.399	-175.403	-175.399	-175.392	-175.389	-175.388	-175.391	-175.392	-175.406	-175.405	-175.406	-175.405	-175.406	-175.405	-175.405	-175.41	-175.41	-175.41	-175.41	-175.41	-175.41	-175.41	-175.411	-175.411	-175.411	-175.411	-175.411	-175.411	-175.411	-175.395	-175.407
AlH	aluminum hydride	W4.3	73.57	73.66	1	0	0	0	0	0	0	1	0	0	0	0	alh	-242.531	-242.531	-242.531	-242.531	-242.531	-242.531	-242.532	-242.532	-242.532	-242.533	-242.533	-242.533	-242.534	-242.534	-242.534	-242.534	-242.534	-242.534	-242.534	-242.534	-242.534	-242.534	-242.534	-242.534	-242.534	-242.534	-242.534	-242.534	-242.534	-242.534	-242.532	-242.534
AlH$_3$	aluminum trihydride	W4.3	213.17	213.84	3	0	0	0	0	0	0	1	0	0	0	0	alh3	-243.751	-243.751	-243.751	-243.751	-243.752	-243.752	-243.752	-243.752	-243.752	-243.754	-243.754	-243.754	-243.754	-243.754	-243.754	-243.754	-243.755	-243.755	-243.755	-243.755	-243.755	-243.755	-243.755	-243.755	-243.755	-243.755	-243.755	-243.755	-243.755	-243.755	-243.753	-243.754
AlF	aluminum monofluoride	W4.3	163.78	163.22	0	0	0	0	0	0	1	1	0	0	0	0	alf	-341.847	-341.844	-341.847	-341.844	-341.839	-341.837	-341.837	-341.839	-341.839	-341.849	-341.849	-341.849	-341.849	-341.849	-341.849	-341.849	-341.852	-341.852	-341.852	-341.852	-341.852	-341.852	-341.852	-341.853	-341.853	-341.853	-341.853	-341.853	-341.853	-341.853	-341.841	-341.85
AlCl	aluminum monochloride	W4.3	122.62	122.27	0	0	0	0	0	0	0	1	0	0	0	1	alcl	-701.804	-701.803	-701.804	-701.803	-701.797	-701.795	-701.796	-701.796	-701.796	-701.804	-701.803	-701.804	-701.803	-701.803	-701.803	-701.803	-701.806	-701.806	-701.806	-701.806	-701.806	-701.806	-701.806	-701.807	-701.807	-701.807	-701.807	-701.807	-701.807	-701.807	-701.795	-701.804
HSi$\cdot$	silicon hydride	W4.3	73.92	73.9	1	0	0	0	0	0	0	0	1	0	0	0	sih	-289.531	-289.531	-289.531	-289.531	-289.531	-289.531	-289.531	-289.531	-289.531	-289.535	-289.535	-289.535	-289.535	-289.535	-289.535	-289.535	-289.535	-289.535	-289.535	-289.535	-289.535	-289.535	-289.535	-289.536	-289.536	-289.536	-289.536	-289.536	-289.536	-289.536	-289.532	-289.535
SiH$_4$	silane	W4.3	324.95	324.97	4	0	0	0	0	0	0	0	1	0	0	0	sih4	-291.424	-291.424	-291.424	-291.424	-291.425	-291.425	-291.425	-291.425	-291.425	-291.428	-291.428	-291.428	-291.428	-291.428	-291.428	-291.428	-291.429	-291.429	-291.429	-291.429	-291.429	-291.429	-291.429	-291.429	-291.429	-291.429	-291.429	-291.429	-291.429	-291.429	-291.426	-291.429
SiO	silicon monoxide	W4.3	193.05	192	0	0	0	0	0	1	0	0	1	0	0	0	sio	-364.235	-364.234	-364.235	-364.234	-364.23	-364.229	-364.229	-364.23	-364.23	-364.237	-364.237	-364.237	-364.237	-364.237	-364.237	-364.237	-364.24	-364.24	-364.24	-364.24	-364.24	-364.24	-364.24	-364.24	-364.24	-364.24	-364.24	-364.24	-364.24	-364.24	-364.231	-364.238
FSi$\cdot$	silicon fluoride	W4.3	142.71	142.26	0	0	0	0	0	0	1	0	1	0	0	0	sif	-388.812	-388.809	-388.812	-388.809	-388.804	-388.802	-388.802	-388.804	-388.805	-388.815	-388.815	-388.815	-388.815	-388.815	-388.815	-388.815	-388.819	-388.819	-388.819	-388.819	-388.819	-388.819	-388.819	-388.819	-388.819	-388.819	-388.819	-388.819	-388.819	-388.819	-388.806	-388.816
CS	carbon sulfide	W4.3	172.22	171.39	0	0	0	1	0	0	0	0	0	0	1	0	cs	-435.705	-435.705	-435.705	-435.705	-435.701	-435.7	-435.699	-435.7	-435.7	-435.707	-435.707	-435.707	-435.707	-435.706	-435.706	-435.706	-435.708	-435.708	-435.708	-435.708	-435.708	-435.708	-435.708	-435.709	-435.709	-435.709	-435.709	-435.709	-435.709	-435.709	-435.7	-435.707
H$_2$	dihydrogen	W4.4	109.49	109.49	2	0	0	0	0	0	0	0	0	0	0	0	h2	-1.16703	-1.16713	-1.16703	-1.16713	-1.1672	-1.1672	-1.16721	-1.16721	-1.16721	-1.16764	-1.16769	-1.16764	-1.16769	-1.16769	-1.16769	-1.1677	-1.16782	-1.16784	-1.16782	-1.16784	-1.16784	-1.16784	-1.16784	-1.16786	-1.16786	-1.16786	-1.16786	-1.16786	-1.16786	-1.16786	-1.16771	-1.16782
HO$\cdot$	hydroxyl radical	W4.4	107.21	107.04	1	0	0	0	0	1	0	0	0	0	0	0	oh	-75.6567	-75.6556	-75.6567	-75.6557	-75.653	-75.6526	-75.6527	-75.6536	-75.654	-75.6596	-75.6595	-75.6596	-75.6595	-75.6595	-75.6596	-75.6596	-75.6612	-75.6613	-75.6612	-75.6613	-75.6613	-75.6613	-75.6613	-75.6616	-75.6616	-75.6616	-75.6616	-75.6616	-75.6616	-75.6616	-75.6556	-75.6603
HF	hydrogen fluoride	W4.4	141.64	141.46	1	0	0	0	0	0	1	0	0	0	0	0	hf	-100.386	-100.384	-100.386	-100.384	-100.378	-100.377	-100.377	-100.378	-100.379	-100.387	-100.387	-100.387	-100.387	-100.387	-100.387	-100.387	-100.39	-100.39	-100.39	-100.39	-100.39	-100.39	-100.39	-100.39	-100.39	-100.39	-100.39	-100.39	-100.39	-100.39	-100.381	-100.389
H$_2$O	water	W4.4	232.97	232.59	2	0	0	0	0	1	0	0	0	0	0	0	h2o	-76.3633	-76.3624	-76.3634	-76.3625	-76.3587	-76.3583	-76.3583	-76.3592	-76.3597	-76.3656	-76.3655	-76.3656	-76.3655	-76.3656	-76.3656	-76.3656	-76.3674	-76.3675	-76.3674	-76.3675	-76.3675	-76.3675	-76.3675	-76.3678	-76.3679	-76.3679	-76.3679	-76.3679	-76.3679	-76.3679	-76.3616	-76.3665
HC$\cdot$	methylidyne	W4.4	84.22	84.07	1	0	0	1	0	0	0	0	0	0	0	0	ch	-38.3966	-38.3967	-38.3966	-38.3968	-38.3966	-38.3967	-38.3967	-38.3969	-38.397	-38.399	-38.3991	-38.399	-38.3991	-38.3991	-38.3991	-38.3991	-38.3997	-38.3997	-38.3997	-38.3997	-38.3997	-38.3997	-38.3997	-38.3998	-38.3998	-38.3998	-38.3998	-38.3998	-38.3998	-38.3998	-38.3976	-38.3994
H$_2$C$:$ ($^3B_1$)	methylene ($^3B_1$)	W4.4	190.75	189.92	2	0	0	1	0	0	0	0	0	0	0	0	ch2-trip	-39.0695	-39.0697	-39.0695	-39.0697	-39.0696	-39.0696	-39.0696	-39.0699	-39.07	-39.0721	-39.0722	-39.0721	-39.0722	-39.0723	-39.0723	-39.0723	-39.0729	-39.0729	-39.0729	-39.0729	-39.0729	-39.0729	-39.0729	-39.073	-39.073	-39.073	-39.073	-39.073	-39.073	-39.073	-39.0709	-39.0726
H$_3$C$\cdot$	methyl radical	W4.4	307.87	306.78	3	0	0	1	0	0	0	0	0	0	0	0	ch3	-39.7541	-39.7543	-39.7541	-39.7544	-39.754	-39.754	-39.754	-39.7542	-39.7544	-39.7569	-39.757	-39.7569	-39.757	-39.7571	-39.7571	-39.7571	-39.7578	-39.7578	-39.7578	-39.7578	-39.7578	-39.7578	-39.7578	-39.758	-39.758	-39.758	-39.758	-39.758	-39.758	-39.758	-39.7555	-39.7575
CH$_4$	methane	W4.4	420.42	419.14	4	0	0	1	0	0	0	0	0	0	0	0	ch4	-40.4319	-40.4323	-40.432	-40.4323	-40.4318	-40.4318	-40.4318	-40.432	-40.4322	-40.4349	-40.435	-40.4349	-40.435	-40.4351	-40.4351	-40.4351	-40.4358	-40.4359	-40.4358	-40.4359	-40.4359	-40.4359	-40.4359	-40.436	-40.436	-40.436	-40.436	-40.436	-40.436	-40.436	-40.4336	-40.4356
HC$\equiv$C$\cdot$	ethynyl radical	W4.4	266.16	263.99	1	0	0	2	0	0	0	0	0	0	0	0	cch	-76.4721	-76.4723	-76.4722	-76.4724	-76.4709	-76.4702	-76.4699	-76.4704	-76.4707	-76.4743	-76.4744	-76.4743	-76.4744	-76.4744	-76.4744	-76.4744	-76.4756	-76.4756	-76.4756	-76.4756	-76.4756	-76.4756	-76.4756	-76.4758	-76.4759	-76.4759	-76.4759	-76.4759	-76.4759	-76.4759	-76.4715	-76.4748
C$_2$H$_2$	acetylene	W4.4	405.53	402.99	2	0	0	2	0	0	0	0	0	0	0	0	c2h2	-77.1962	-77.1965	-77.1963	-77.1965	-77.1952	-77.1945	-77.1942	-77.1948	-77.195	-77.1989	-77.199	-77.1989	-77.199	-77.199	-77.199	-77.199	-77.2003	-77.2003	-77.2003	-77.2003	-77.2003	-77.2003	-77.2003	-77.2006	-77.2006	-77.2006	-77.2006	-77.2006	-77.2006	-77.2006	-77.1961	-77.1995
NH$_3$	ammonia	W4.4	298.02	297.35	3	0	0	0	1	0	0	0	0	0	0	0	nh3	-56.485	-56.4852	-56.4851	-56.4853	-56.4834	-56.4832	-56.4832	-56.4837	-56.4839	-56.4877	-56.4879	-56.4878	-56.4879	-56.488	-56.488	-56.488	-56.4891	-56.4891	-56.4891	-56.4892	-56.4892	-56.4892	-56.4892	-56.4894	-56.4894	-56.4894	-56.4894	-56.4894	-56.4894	-56.4894	-56.4854	-56.4886
C$_2$	dicarbon	W4.4	147.02	145.73	0	0	0	2	0	0	0	0	0	0	0	0	c2	-75.7876	-75.7878	-75.7876	-75.7878	-75.7878	-75.7871	-75.7869	-75.7873	-75.7875	-75.7907	-75.7908	-75.7907	-75.7908	-75.7908	-75.7908	-75.7908	-75.7919	-75.7919	-75.7919	-75.7919	-75.7919	-75.7919	-75.7919	-75.7921	-75.7921	-75.7921	-75.7921	-75.7921	-75.7921	-75.7921	-75.788	-75.7911
N$_2$	dinitrogen	W4.4	228.49	227.65	0	0	0	0	2	0	0	0	0	0	0	0	n2	-109.409	-109.41	-109.41	-109.41	-109.406	-109.406	-109.405	-109.406	-109.407	-109.412	-109.412	-109.412	-109.412	-109.412	-109.412	-109.412	-109.414	-109.414	-109.414	-109.414	-109.414	-109.414	-109.414	-109.414	-109.414	-109.414	-109.414	-109.414	-109.414	-109.414	-109.408	-109.412
CO	carbon monoxide	W4.4	259.73	258.72	0	0	0	1	0	1	0	0	0	0	0	0	co	-113.19	-113.189	-113.19	-113.189	-113.185	-113.184	-113.184	-113.185	-113.185	-113.192	-113.192	-113.192	-113.192	-113.192	-113.192	-113.192	-113.194	-113.194	-113.194	-113.194	-113.194	-113.194	-113.194	-113.195	-113.195	-113.195	-113.195	-113.195	-113.195	-113.195	-113.187	-113.193
N$\equiv$C$\cdot$	cyano radical	W4.4	181.35	180.16	0	0	0	1	1	0	0	0	0	0	0	0	cn	-92.583	-92.5831	-92.5831	-92.5832	-92.5807	-92.5798	-92.5795	-92.5802	-92.5806	-92.5851	-92.5851	-92.5851	-92.5852	-92.5851	-92.5851	-92.5851	-92.5865	-92.5865	-92.5865	-92.5865	-92.5865	-92.5865	-92.5865	-92.5868	-92.5868	-92.5868	-92.5868	-92.5868	-92.5868	-92.5868	-92.5815	-92.5856
ON$\cdot$	nitric oxide	W4.4	152.75	152.28	0	0	0	0	1	1	0	0	0	0	0	0	no	-129.761	-129.76	-129.761	-129.76	-129.756	-129.755	-129.754	-129.756	-129.756	-129.764	-129.764	-129.764	-129.764	-129.764	-129.764	-129.764	-129.767	-129.767	-129.767	-129.767	-129.767	-129.767	-129.767	-129.767	-129.767	-129.767	-129.767	-129.767	-129.767	-129.767	-129.758	-129.765
O$_2$	dioxygen	W4.4	120.82	120.56	0	0	0	0	0	2	0	0	0	0	0	0	o2	-150.199	-150.197	-150.199	-150.197	-150.192	-150.191	-150.19	-150.192	-150.193	-150.204	-150.203	-150.204	-150.203	-150.203	-150.203	-150.203	-150.207	-150.207	-150.207	-150.207	-150.207	-150.207	-150.207	-150.207	-150.207	-150.207	-150.207	-150.207	-150.207	-150.207	-150.195	-150.205
FO$\cdot$	oxygen monofluoride	W4.4	53.08	53.1	0	0	0	0	0	1	1	0	0	0	0	0	of	-174.727	-174.723	-174.727	-174.723	-174.717	-174.714	-174.714	-174.716	-174.717	-174.731	-174.73	-174.731	-174.73	-174.73	-174.73	-174.73	-174.735	-174.735	-174.735	-174.735	-174.735	-174.735	-174.735	-174.735	-174.735	-174.735	-174.735	-174.735	-174.735	-174.735	-174.72	-174.732
F$_2$	difluoride	W4.4	39.04	39.11	0	0	0	0	0	0	2	0	0	0	0	0	f2	-199.376	-199.371	-199.376	-199.371	-199.363	-199.359	-199.359	-199.362	-199.363	-199.379	-199.379	-199.379	-199.379	-199.379	-199.379	-199.379	-199.384	-199.384	-199.384	-199.384	-199.384	-199.384	-199.384	-199.385	-199.385	-199.385	-199.385	-199.385	-199.385	-199.385	-199.366	-199.381
PH$_3$	phosphine	W4.4	242.27	241.91	3	0	0	0	0	0	0	0	0	1	0	0	ph3	-342.682	-342.682	-342.682	-342.682	-342.682	-342.682	-342.682	-342.682	-342.682	-342.686	-342.686	-342.686	-342.686	-342.686	-342.686	-342.686	-342.687	-342.687	-342.687	-342.687	-342.687	-342.687	-342.687	-342.688	-342.688	-342.688	-342.688	-342.688	-342.688	-342.688	-342.682	-342.686
HS$\cdot$	mercapto radical	W4.4	87.73	87.56	1	0	0	0	0	0	0	0	0	0	1	0	hs	-398.285	-398.284	-398.285	-398.284	-398.283	-398.282	-398.282	-398.282	-398.282	-398.288	-398.288	-398.288	-398.288	-398.288	-398.288	-398.288	-398.29	-398.29	-398.29	-398.29	-398.29	-398.29	-398.29	-398.29	-398.29	-398.29	-398.29	-398.29	-398.29	-398.29	-398.282	-398.288
H$_2$S	hydrogen sulfide	W4.4	183.91	183.57	2	0	0	0	0	0	0	0	0	0	1	0	h2s	-398.936	-398.936	-398.936	-398.936	-398.934	-398.934	-398.934	-398.934	-398.934	-398.94	-398.939	-398.94	-398.94	-398.94	-398.94	-398.94	-398.941	-398.941	-398.941	-398.941	-398.941	-398.941	-398.941	-398.942	-398.941	-398.941	-398.941	-398.941	-398.941	-398.941	-398.934	-398.94
HCl	hydrogen chloride	W4.4	107.5	107.31	1	0	0	0	0	0	0	0	0	0	0	1	hcl	-460.353	-460.352	-460.353	-460.352	-460.348	-460.346	-460.346	-460.346	-460.346	-460.352	-460.352	-460.352	-460.352	-460.352	-460.352	-460.352	-460.354	-460.354	-460.354	-460.354	-460.354	-460.354	-460.354	-460.355	-460.355	-460.355	-460.355	-460.355	-460.355	-460.355	-460.346	-460.352
SO	sulfur monoxide	W4.4	126.47	125.9	0	0	0	0	0	1	0	0	0	0	1	0	so	-472.86	-472.859	-472.86	-472.859	-472.855	-472.854	-472.853	-472.854	-472.855	-472.865	-472.864	-472.865	-472.864	-472.864	-472.864	-472.864	-472.867	-472.867	-472.867	-472.867	-472.867	-472.867	-472.867	-472.868	-472.868	-472.868	-472.868	-472.868	-472.868	-472.868	-472.856	-472.865
ClO$\cdot$	chlorine monoxide	W4.4	65.45	65.22	0	0	0	0	0	1	0	0	0	0	0	1	clo	-534.768	-534.767	-534.768	-534.767	-534.76	-534.758	-534.757	-534.759	-534.759	-534.771	-534.77	-534.771	-534.77	-534.77	-534.77	-534.77	-534.774	-534.774	-534.774	-534.774	-534.774	-534.774	-534.774	-534.775	-534.775	-534.775	-534.775	-534.775	-534.775	-534.775	-534.759	-534.771
ClF	chlorine monofluoride	W4.4	62.8	62.73	0	0	0	0	0	0	1	0	0	0	0	1	clf	-559.443	-559.44	-559.443	-559.44	-559.432	-559.428	-559.428	-559.43	-559.43	-559.445	-559.444	-559.445	-559.444	-559.444	-559.444	-559.444	-559.449	-559.449	-559.449	-559.449	-559.449	-559.449	-559.449	-559.45	-559.45	-559.45	-559.45	-559.45	-559.45	-559.45	-559.431	-559.445
P$_2$	diphosphorus	W4.4	117.59	116.73	0	0	0	0	0	0	0	0	0	2	0	0	p2	-681.814	-681.814	-681.815	-681.815	-681.81	-681.809	-681.809	-681.809	-681.809	-681.818	-681.818	-681.818	-681.818	-681.817	-681.817	-681.817	-681.82	-681.82	-681.82	-681.82	-681.82	-681.82	-681.82	-681.82	-681.82	-681.82	-681.82	-681.82	-681.82	-681.82	-681.808	-681.817
S$_2$	disulfur	W4.4	104.25	103.75	0	0	0	0	0	0	0	0	0	0	2	0	s2	-795.48	-795.48	-795.48	-795.48	-795.475	-795.473	-795.473	-795.473	-795.473	-795.485	-795.485	-795.485	-795.485	-795.485	-795.485	-795.485	-795.488	-795.488	-795.488	-795.488	-795.488	-795.488	-795.488	-795.489	-795.489	-795.489	-795.489	-795.489	-795.489	-795.489	-795.472	-795.485
Cl$_2$	dichlorine	W4.4	59.75	59.58	0	0	0	0	0	0	0	0	0	0	0	2	cl2	-919.464	-919.463	-919.464	-919.463	-919.454	-919.45	-919.45	-919.45	-919.45	-919.463	-919.462	-919.463	-919.462	-919.462	-919.462	-919.462	-919.467	-919.466	-919.467	-919.466	-919.466	-919.466	-919.466	-919.468	-919.467	-919.467	-919.467	-919.467	-919.467	-919.467	-919.448	-919.462
[truncated: 220 more columns]

## Sheet: W4-08 aVnZ-F12-AutoCABS
																	beta	0.9	0.9	0.9	0.9	0.9	0.9	1	1	1	1	1	1	1	1	1	1	1	1	0.9	1	1	0.9	1	1	1.4	1.4	1.4	1.4
																		MP2-F12	MP2-F12	MP2-F12	MP2-F12	MP2-F12	MP2-F12	MP2-F12	MP2-F12	MP2-F12	MP2-F12	MP2-F12	MP2-F12	MP2-F12	MP2-F12	MP2-F12	MP2-F12	MP2-F12	MP2-F12	MP2-F12	MP2-F12	MP2-F12	MP2-F12	MP2-F12	MP2-F12	MP2-F12	MP2-F12	MP2-F12	MP2-F12
																		aVDZ-F12 w/ Geom. Mean + single Tight + single Diffuse VDZ-F12-AutoCABS	aVDZ-F12 w/ Geom. Mean + single Tight + single Diffuse + single layer VDZ-F12-AutoCABS	aVDZ-F12 w/ Geom. Mean + single Tight + single Diffuse + two layers VDZ-F12-AutoCABS	aVDZ-F12 w/ Geom. Mean + single Tight + single Diffuse aVDZ-F12-AutoCABS	aVDZ-F12 w/ Geom. Mean + single Tight + single Diffuse + single layer aVDZ-F12-AutoCABS	aVDZ-F12 w/ Geom. Mean + single Tight + single Diffuse + two layers aVDZ-F12-AutoCABS	aVTZ-F12 w/ Geom. Mean + single Tight + single Diffuse VTZ-F12-AutoCABS	aVTZ-F12 w/ Geom. Mean + single Tight + single Diffuse + single layer VTZ-F12-AutoCABS	aVTZ-F12 w/ Geom. Mean + single Tight + single Diffuse + two layers VTZ-F12-AutoCABS	aVTZ-F12 w/ Geom. Mean + single Tight + single Diffuse aVTZ-F12-AutoCABS	aVTZ-F12 w/ Geom. Mean + single Tight + single Diffuse + single layer aVTZ-F12-AutoCABS	aVTZ-F12 w/ Geom. Mean + single Tight + single Diffuse + two layers aVTZ-F12-AutoCABS	aVQZ-F12 w/ Geom. Mean + single Tight + single Diffuse VQZ-F12-AutoCABS	aVQZ-F12 w/ Geom. Mean + single Tight + single Diffuse + single layer VQZ-F12-AutoCABS	aVQZ-F12 w/ Geom. Mean + single Tight + single Diffuse + two layers VQZ-F12-AutoCABS	aVQZ-F12 w/ Geom. Mean + single Tight + single Diffuse aVQZ-F12-AutoCABS	aVQZ-F12 w/ Geom. Mean + single Tight + single Diffuse + single layer aVQZ-F12-AutoCABS	aVQZ-F12 w/ Geom. Mean + single Tight + single Diffuse + two layers aVQZ-F12-AutoCABS	aVDZ-F12 w/ Default VDZ-F12-OPTRI	aVTZ-F12 w/ Default VTZ-F12-OPTRI	aVQZ-F12 w/ Default VQZ-F12-OPTRI	aVDZ-F12 w/ Ref-CABS	aVTZ-F12 w/ Ref-CABS	aVQZ-F12 w/ Ref-CABS	REF-f with Ref-CABS	REF-g with Ref-CABS	REF-h with Ref-CABS	REF-h with Hill2009ESI_RI
																	h.log	-0.499835	-0.499835	-0.499835	-0.499835	-0.499835	-0.499835	-0.499955	-0.499955	-0.499955	-0.499955	-0.499955	-0.499955	-0.499995	-0.499995	-0.499995	-0.499995	-0.499995	-0.499995	-0.499811	-0.499946	-0.499995	-0.499989	-0.499995	-0.499998	-0.5	-0.5	-0.5	-0.499999
																	b.log	-24.5816	-24.5817	-24.5817	-24.5816	-24.5817	-24.5817	-24.5828	-24.5828	-24.5828	-24.5828	-24.5828	-24.5828	-24.5831	-24.5831	-24.5831	-24.5831	-24.5831	-24.5831	-24.5816	-24.5828	-24.5831	-24.5817	-24.5828	-24.5831	-24.5829	-24.5831	-24.5831	-24.5831
																	c.log	-37.7678	-37.768	-37.768	-37.7678	-37.768	-37.768	-37.7698	-37.7699	-37.7699	-37.7698	-37.7699	-37.7699	-37.7703	-37.7703	-37.7703	-37.7703	-37.7703	-37.7703	-37.7679	-37.7698	-37.7703	-37.7685	-37.7699	-37.7703	-37.7701	-37.7703	-37.7704	-37.7704	wrt OptRI	2.99709	0.488893	0.180987
																	n.log	-54.5107	-54.5109	-54.511	-54.5106	-54.5109	-54.511	-54.5138	-54.5138	-54.5139	-54.5138	-54.5139	-54.5139	-54.5145	-54.5145	-54.5145	-54.5145	-54.5145	-54.5145	-54.5108	-54.5138	-54.5145	-54.5124	-54.5142	-54.5146	-54.5145	-54.5147	-54.5147	-54.5147	wrt REF-RI	2.99378	0.577989	0.311151
																	o.log	-74.9833	-74.9818	-74.9819	-74.9833	-74.9818	-74.9818	-74.9879	-74.988	-74.988	-74.9879	-74.988	-74.988	-74.9894	-74.9895	-74.9895	-74.9894	-74.9895	-74.9895	-74.9812	-74.9878	-74.9894	-74.9846	-74.9886	-74.9895	-74.9895	-74.9897	-74.9898	-74.9898
																	f.log	-99.65	-99.6447	-99.6448	-99.65	-99.6444	-99.6445	-99.6546	-99.6548	-99.6548	-99.6546	-99.6548	-99.6548	-99.6572	-99.6572	-99.6572	-99.6572	-99.6572	-99.6572	-99.6436	-99.6546	-99.6572	-99.649	-99.6559	-99.6573	-99.6574	-99.6577	-99.6578	-99.6578
																	al.log	-241.919	-241.919	-241.919	-241.919	-241.919	-241.919	-241.921	-241.921	-241.921	-241.921	-241.921	-241.921	-241.922	-241.922	-241.922	-241.922	-241.922	-241.922	-241.919	-241.921	-241.922	-241.919	-241.921	-241.922	-241.921	-241.922	-241.922	-241.922
																	si.log	-288.919	-288.919	-288.919	-288.919	-288.919	-288.92	-288.922	-288.922	-288.922	-288.922	-288.922	-288.922	-288.923	-288.923	-288.923	-288.923	-288.923	-288.923	-288.919	-288.922	-288.923	-288.92	-288.922	-288.923	-288.922	-288.923	-288.923	-288.923
																	p.log	-340.809	-340.809	-340.809	-340.809	-340.809	-340.809	-340.813	-340.813	-340.813	-340.813	-340.813	-340.813	-340.814	-340.814	-340.814	-340.814	-340.814	-340.814	-340.809	-340.813	-340.814	-340.809	-340.813	-340.814	-340.813	-340.814	-340.814	-340.814
																	s.log	-397.648	-397.646	-397.646	-397.648	-397.646	-397.646	-397.652	-397.652	-397.652	-397.652	-397.652	-397.652	-397.653	-397.653	-397.653	-397.653	-397.653	-397.653	-397.646	-397.652	-397.653	-397.646	-397.652	-397.653	-397.652	-397.653	-397.654	-397.654
			W4-11	val., nonrel													cl.log	-459.68	-459.675	-459.675	-459.68	-459.675	-459.675	-459.681	-459.681	-459.681	-459.681	-459.681	-459.681	-459.683	-459.683	-459.683	-459.683	-459.683	-459.683	-459.674	-459.681	-459.683	-459.675	-459.681	-459.683	-459.682	-459.684	-459.684	-459.684		MP2-F12	MP2-F12	MP2-F12
		Protocol	TAEe (a)	TAEe (a)	H	Be	B	C	N	O	F	Al	Si	P	S	Cl																															aVDZ-F12 w/ Geom. Mean + single Tight + single Diffuse VDZ-F12-AutoCABS	aVDZ-F12 w/ Geom. Mean + single Tight + single Diffuse + single layer VDZ-F12-AutoCABS	aVDZ-F12 w/ Geom. Mean + single Tight + single Diffuse + two layers VDZ-F12-AutoCABS
H$_2$C$_2$O	oxirene	W4	456.07	453.68	2	0	0	2	0	1	0	0	0	0	0	0	W4-11_oxirene.out																													W4-11_oxirene.out
C$_2$H$_4$O	oxirane	W4	651.53	649.06	4	0	0	2	0	1	0	0	0	0	0	0	W4-11_oxirane.out																													W4-11_oxirane.out
H$_2$CO$_2$	dioxirane	W4	410.03	408.89	2	0	0	1	0	2	0	0	0	0	0	0	W4-11_dioxirane.out																													W4-11_dioxirane.out
H$_2$C=C=O	ketene	W4	533.46	530.7	2	0	0	2	0	1	0	0	0	0	0	0	W4-11_ketene.out																													W4-11_ketene.out
H$_3$C$-$C(=O)H	acetaldehyde	W4	677.86	675.29	4	0	0	2	0	1	0	0	0	0	0	0	W4-11_acetaldehyde.out																													W4-11_acetaldehyde.out
HC(=O)OH	formic acid	W4	501.9	500.24	2	0	0	1	0	2	0	0	0	0	0	0	W4-11_formic.out																													W4-11_formic.out
CH$_3$C(=O)OH	acetic acid	W4	804.02	801.11	4	0	0	2	0	2	0	0	0	0	0	0	W4-11_acetic.out																													W4-11_acetic.out
CH$_3$OH	methanol	W4	513.5	512.07	4	0	0	1	0	1	0	0	0	0	0	0	W4-11_methanol.out																													W4-11_methanol.out
C$_2$H$_5$OH	ethanol	W4	811.24	808.61	6	0	0	2	0	1	0	0	0	0	0	0	W4-11_ethanol.out																													W4-11_ethanol.out
H(O=)C$-$C(=O)H	glyoxal	W4	635.1	632.49	2	0	0	2	0	2	0	0	0	0	0	0	W4-11_glyoxal.out																													W4-11_glyoxal.out
trans-H(HO)C$:$	hydroxymethylene	W4	322.48	321.61	2	0	0	1	0	1	0	0	0	0	0	0	W4-11_t-hcoh.out																													W4-11_t-hcoh.out
cis-H(HO)C$:$	hydroxymethylene	W4	317.65	316.84	2	0	0	1	0	1	0	0	0	0	0	0	W4-11_c-hcoh.out																													W4-11_c-hcoh.out
HN=CH$\cdot$	iminometyl radical	W4	336.25	334.74	2	0	0	1	1	0	0	0	0	0	0	0	W4-11_hcnh.out																													W4-11_hcnh.out
HOCN	cyanic acid	W4	410.07	408.03	1	0	0	1	1	1	0	0	0	0	0	0	W4-11_hocn.out																													W4-11_hocn.out
HONC$:$	isofulminic acid	W4	350.15	348.55	1	0	0	1	1	1	0	0	0	0	0	0	W4-11_honc.out																													W4-11_honc.out
HNCO	isocyanic acid	W4	434.74	432.6	1	0	0	1	1	1	0	0	0	0	0	0	W4-11_hnco.out																													W4-11_hnco.out
HCNO	formonitrile oxide	W4	364.97	362.72	1	0	0	1	1	1	0	0	0	0	0	0	W4-11_hcno.out																													W4-11_hcno.out
cis-H$_2$N$_2$	diazene	W4	291.14	290.42	2	0	0	0	2	0	0	0	0	0	0	0	W4-11_c-n2h2.out																													W4-11_c-n2h2.out
HN$_3$	hydrogen azide	W4	331.79	330.31	1	0	0	0	3	0	0	0	0	0	0	0	W4-11_hnnn.out																													W4-11_hnnn.out
HNC$:$	hydrogen isocyanide	W4	298.2	296.75	1	0	0	1	1	0	0	0	0	0	0	0	W4-11_hnc.out																													W4-11_hnc.out
trans-HON=O	nitrous acid	W4	312.65	312.14	1	0	0	0	1	2	0	0	0	0	0	0	W4-11_t-hono.out																													W4-11_t-hono.out
cis-HON=O	nitrous acid	W4	312.22	311.72	1	0	0	0	1	2	0	0	0	0	0	0	W4-11_c-hono.out																													W4-11_c-hono.out
H$_2$NCl	chloramine	W4	248.06	247.51	2	0	0	0	1	0	0	0	0	0	0	1	W4-11_nh2cl.out																													W4-11_nh2cl.out
trans-HO$_3\cdot$	hydrotrioxy radical	W4	233.3	233.13	1	0	0	0	0	3	0	0	0	0	0	0	W4-11_t-hooo.out																													W4-11_t-hooo.out
cis-HO$_3\cdot$	hydrotrioxy radical	W4	233.09	232.92	1	0	0	0	0	3	0	0	0	0	0	0	W4-11_c-hooo.out																													W4-11_c-hooo.out
CH$_3$F	fluoromethane	W4	422.96	421.79	3	0	0	1	0	0	1	0	0	0	0	0	W4-11_ch3f.out																													W4-11_ch3f.out
CH$_2$F$_2$	difluoromethane	W4	437.67	436.55	2	0	0	1	0	0	2	0	0	0	0	0	W4-11_ch2f2.out																													W4-11_ch2f2.out
CF$_4$	tetrafluoromethane	W4	478.76	477.7	0	0	0	1	0	0	4	0	0	0	0	0	W4-11_cf4.out																													W4-11_cf4.out
SiH$_3$F	fluorosilane	W4	382.75	382.69	3	0	0	0	0	0	1	0	1	0	0	0	W4-11_sih3f.out																													W4-11_sih3f.out
SiF$_4$	tetrafluorosilane	W4	577.78	576.94	0	0	0	0	0	0	4	0	1	0	0	0	W4-11_sif4.out																													W4-11_sif4.out
C$_2$H$_3$F	fluoroethylene	W4	573.89	571.45	3	0	0	2	0	0	1	0	0	0	0	0	W4-11_c2h3f.out																													W4-11_c2h3f.out
C$_2$H$_5$F	fluoroethane	W4	721.5	719.12	5	0	0	2	0	0	1	0	0	0	0	0	W4-11_c2h5f.out																													W4-11_c2h5f.out
FC$\equiv$CF	difluoroacetylene	W4	386.09	383.17	0	0	0	2	0	0	2	0	0	0	0	0	W4-11_fccf.out																													W4-11_fccf.out
HC$\equiv$CF	fluoroacetylene	W4	398.47	395.79	1	0	0	2	0	0	1	0	0	0	0	0	W4-11_hccf.out																													W4-11_hccf.out
HC(=O)F	formylfluoride	W4	403.74	402.37	1	0	0	1	0	1	1	0	0	0	0	0	W4-11_hcof.out																													W4-11_hcof.out
F$_2$C=O	carbonyl fluoride	W4	420.64	419.17	0	0	0	1	0	1	2	0	0	0	0	0	W4-11_f2co.out																													W4-11_f2co.out
H$_2$C$:$ ($^1A_1$)	methylene	W4	181.46	181.06	2	0	0	1	0	0	0	0	0	0	0	0	W4-11_ch2-sing.out																													W4-11_ch2-sing.out
C$_3$H$_8$	propane	W4h	1007.91	1004.3	8	0	0	3	0	0	0	0	0	0	0	0	W4-11_propane.out																													W4-11_propane.out
C$_3$H$_6$	propene	W4h	861.58	857.96	6	0	0	3	0	0	0	0	0	0	0	0	W4-11_propene.out																													W4-11_propene.out
C$_3$H$_4$	propyne	W4h	705.61	701.84	4	0	0	3	0	0	0	0	0	0	0	0	W4-11_propyne.out																													W4-11_propyne.out
C$_3$H$_4$	allene	W4h	704.1	700.42	4	0	0	3	0	0	0	0	0	0	0	0	W4-11_allene.out																													W4-11_allene.out
B$_2$H$_6$	diborane	W4	607.02	604.13	6	0	2	0	0	0	0	0	0	0	0	0	b2h6.log	-53.1231	-53.1233	-53.1233	-53.1231	-53.1233	-53.1234	-53.1272	-53.1273	-53.1273	-53.1272	-53.1273	-53.1273	-53.1282	-53.1282	-53.1282	-53.1282	-53.1282	-53.1282	-53.1232	-53.1273	-53.1282	-53.1254	-53.1279	-53.1283	-53.1283	-53.1284	-53.1284	-53.1284	b2h6.log	602.903	602.994	602.982
HBF$_2$	difluoroborane	W4	410.97	409.32	1	0	1	0	0	0	2	0	0	0	0	0	bhf2.log	-225.066	-225.051	-225.051	-225.065	-225.05	-225.05	-225.072	-225.072	-225.072	-225.072	-225.072	-225.072	-225.078	-225.078	-225.078	-225.078	-225.078	-225.078	-225.048	-225.072	-225.078	-225.06	-225.075	-225.078	-225.078	-225.079	-225.079	-225.079	bhf2.log	429.239	426.538	426.401
BF$_3$	trifluoroborane	W4	470.97	469.02	0	0	1	0	0	0	3	0	0	0	0	0	bf3.log	-324.327	-324.305	-324.304	-324.327	-324.303	-324.303	-324.336	-324.336	-324.336	-324.336	-324.336	-324.336	-324.344	-324.344	-324.344	-324.344	-324.344	-324.344	-324.3	-324.336	-324.344	-324.317	-324.34	-324.344	-324.345	-324.346	-324.346	-324.346	bf3.log	498.87	494.924	494.638
C$_2$H$_6$	ethane	W4	713.08	710.66	6	0	0	2	0	0	0	0	0	0	0	0	c2h6.log	-79.6699	-79.6686	-79.6685	-79.6699	-79.6685	-79.6686	-79.6744	-79.6745	-79.6746	-79.6744	-79.6745	-79.6745	-79.6759	-79.6759	-79.6759	-79.6759	-79.6759	-79.6759	-79.6683	-79.6745	-79.6759	-79.6716	-79.6754	-79.676	-79.6761	-79.6763	-79.6763	-79.6763	c2h6.log	712.329	711.343	711.281
H$_2$C=N$\cdot$	methanimine radical	W4	343.75	342.25	2	0	0	1	1	0	0	0	0	0	0	0	h2cn.log	-93.8289	-93.8267	-93.8264	-93.8289	-93.8265	-93.8264	-93.8327	-93.8328	-93.8328	-93.8327	-93.8328	-93.8328	-93.8342	-93.8342	-93.8342	-93.8342	-93.8342	-93.8342	-93.826	-93.8327	-93.8342	-93.8292	-93.8335	-93.8343	-93.8342	-93.8346	-93.8346	-93.8346	h2cn.log	345.609	343.923	343.771
N$\equiv$C$-$C$\equiv$N	cyanogen	W4	502.04	498.66	0	0	0	2	2	0	0	0	0	0	0	0	nccn.log	-185.409	-185.403	-185.402	-185.409	-185.402	-185.401	-185.413	-185.413	-185.413	-185.413	-185.413	-185.413	-185.416	-185.416	-185.416	-185.416	-185.416	-185.416	-185.401	-185.413	-185.416	-185.406	-185.414	-185.416	-185.415	-185.416	-185.416	-185.416	nccn.log	534.515	530.105	529.584
H$_2$N$-$CH$_2$$\cdot$	aminomethyl radical	W4	482.28	480.47	4	0	0	1	1	0	0	0	0	0	0	0	ch2nh2.log	-95.05	-95.0476	-95.0474	-95.05	-95.0474	-95.0474	-95.0546	-95.0547	-95.0547	-95.0546	-95.0547	-95.0547	-95.0563	-95.0564	-95.0564	-95.0563	-95.0564	-95.0564	-95.047	-95.0546	-95.0564	-95.0508	-95.0556	-95.0565	-95.0565	-95.0567	-95.0568	-95.0568	ch2nh2.log	484.54	482.75	482.65
H$_3$C$-$NH$\cdot$	methylamine radical	W4	474.63	473.1	4	0	0	1	1	0	0	0	0	0	0	0	ch3nh.log	-95.0338	-95.0312	-95.031	-95.0337	-95.031	-95.031	-95.038	-95.0381	-95.0381	-95.038	-95.0381	-95.0381	-95.0397	-95.0397	-95.0397	-95.0397	-95.0397	-95.0397	-95.0306	-95.038	-95.0397	-95.0342	-95.0389	-95.0398	-95.0398	-95.0401	-95.0401	-95.0401	ch3nh.log	474.355	472.471	472.363
CH$_3$NH$_2$	methylamine	W4	582.3	580.53	5	0	0	1	1	0	0	0	0	0	0	0	ch3nh2.log	-95.7088	-95.7061	-95.706	-95.7088	-95.7059	-95.706	-95.7132	-95.7134	-95.7134	-95.7132	-95.7133	-95.7134	-95.715	-95.7151	-95.7151	-95.7151	-95.7151	-95.7151	-95.7055	-95.7133	-95.7151	-95.7095	-95.7143	-95.7152	-95.7153	-95.7155	-95.7155	-95.7155	ch3nh2.log	584.309	582.32	582.224
$:$CF$_2$	carbon difluoride	W4	258.78	258.34	0	0	0	1	0	0	2	0	0	0	0	0	cf2.log	-237.505	-237.49	-237.49	-237.505	-237.489	-237.489	-237.513	-237.513	-237.513	-237.513	-237.513	-237.513	-237.518	-237.518	-237.518	-237.518	-237.518	-237.518	-237.487	-237.512	-237.518	-237.499	-237.515	-237.519	-237.519	-237.52	-237.52	-237.52	cf2.log	274.483	271.741	271.536
HN$\equiv$N$\cdot$	dinitrogen monohydride	W4	224.86	224.08	1	0	0	0	2	0	0	0	0	0	0	0	n2h.log	-109.89	-109.886	-109.886	-109.89	-109.886	-109.886	-109.893	-109.893	-109.893	-109.893	-109.893	-109.893	-109.895	-109.895	-109.895	-109.895	-109.895	-109.895	-109.885	-109.893	-109.895	-109.889	-109.894	-109.895	-109.895	-109.896	-109.896	-109.896	n2h.log	231.459	228.722	228.52
trans-N$_2$H$_2$	trans-diazene	W4	296.53	295.79	2	0	0	0	2	0	0	0	0	0	0	0	t-n2h2.log	-110.504	-110.5	-110.499	-110.504	-110.499	-110.499	-110.507	-110.507	-110.507	-110.507	-110.507	-110.507	-110.509	-110.509	-110.509	-110.509	-110.509	-110.509	-110.499	-110.507	-110.509	-110.503	-110.508	-110.509	-110.509	-110.51	-110.51	-110.51	t-n2h2.log	303.123	300.075	299.878
N$_2$H$_4$	hydrazine	W4	438.28	437.16	4	0	0	0	2	0	0	0	0	0	0	0	n2h4.log	-111.725	-111.721	-111.721	-111.725	-111.721	-111.721	-111.73	-111.73	-111.73	-111.73	-111.73	-111.73	-111.732	-111.732	-111.732	-111.732	-111.732	-111.732	-111.72	-111.73	-111.732	-111.725	-111.731	-111.732	-111.732	-111.732	-111.732	-111.732	n2h4.log	442.23	439.286	439.124
OOF$\cdot$	dioxygen fluoride	W4	134.72	134.76	0	0	0	0	0	2	1	0	0	0	0	0	fo2.log	-249.842	-249.829	-249.829	-249.842	-249.828	-249.828	-249.851	-249.851	-249.851	-249.851	-249.851	-249.851	-249.857	-249.857	-249.857	-249.857	-249.857	-249.857	-249.826	-249.851	-249.857	-249.838	-249.854	-249.857	-249.857	-249.858	-249.858	-249.858	fo2.log	141.605	138.586	138.228
F$_2$O$_2$	dioxygen difluoride	W4	152.37	152.61	0	0	0	0	0	2	2	0	0	0	0	0	foof.log	-349.535	-349.516	-349.515	-349.535	-349.514	-349.513	-349.548	-349.548	-349.548	-349.548	-349.548	-349.548	-349.556	-349.556	-349.556	-349.556	-349.556	-349.556	-349.511	-349.547	-349.556	-349.528	-349.551	-349.556	-349.557	-349.558	-349.558	-349.558	foof.log	168.668	164.793	164.191
AlF$_3$	aluminium fluoride	W4	430.97	430.97	0	0	0	0	0	0	3	1	0	0	0	0	alf3.log	-541.605	-541.582	-541.582	-541.605	-541.58	-541.581	-541.613	-541.613	-541.614	-541.613	-541.614	-541.614	-541.621	-541.622	-541.622	-541.621	-541.622	-541.622	-541.577	-541.613	-541.622	-541.594	-541.617	-541.622	-541.622	-541.623	-541.624	-541.624	alf3.log	461.462	457.081	457.125
Si$_2$H$_6$	disilane	W4	535.89	535.93	6	0	0	0	0	0	0	0	2	0	0	0	si2h6.log	-581.675	-581.676	-581.676	-581.675	-581.675	-581.676	-581.682	-581.682	-581.682	-581.682	-581.682	-581.682	-581.684	-581.684	-581.684	-581.684	-581.684	-581.684	-581.676	-581.682	-581.684	-581.677	-581.683	-581.684	-581.683	-581.684	-581.684	-581.684	si2h6.log	525.182	525.563	525.627
P$_4$	tetraphosphorus	W4	290.58	288.81	0	0	0	0	0	0	0	0	0	4	0	0	p4.log	-1363.74	-1363.72	-1363.72	-1363.74	-1363.72	-1363.72	-1363.74	-1363.74	-1363.74	-1363.74	-1363.74	-1363.74	-1363.75	-1363.75	-1363.75	-1363.75	-1363.75	-1363.75	-1363.72	-1363.74	-1363.75	-1363.72	-1363.74	-1363.75	-1363.74	-1363.75	-1363.75	-1363.75	p4.log	314.961	306.123	304.366
SO$_2$	sulfur dioxide	W4	260.62	259.65	0	0	0	0	0	2	0	0	0	0	1	0	so2.log	-548.074	-548.064	-548.064	-548.074	-548.064	-548.063	-548.08	-548.08	-548.08	-548.08	-548.08	-548.08	-548.085	-548.085	-548.085	-548.085	-548.085	-548.085	-548.062	-548.08	-548.085	-548.069	-548.082	-548.085	-548.084	-548.086	-548.086	-548.086	so2.log	288.236	285.056	284.639
SO$_3$	sulfur trioxide	W4	346.94	345.78	0	0	0	0	0	3	0	0	0	0	1	0	so3.log	-623.213	-623.2	-623.199	-623.213	-623.199	-623.198	-623.222	-623.222	-623.222	-623.222	-623.222	-623.222	-623.228	-623.228	-623.228	-623.228	-623.228	-623.228	-623.197	-623.222	-623.228	-623.207	-623.224	-623.229	-623.228	-623.23	-623.23	-623.23	so3.log	386.208	381.668	380.849
OCS	carbon oxide sulfide	W4	335.75	334.34	0	0	0	1	0	1	0	0	0	0	1	0	ocs.log	-510.972	-510.964	-510.963	-510.972	-510.963	-510.963	-510.977	-510.977	-510.977	-510.977	-510.977	-510.977	-510.98	-510.98	-510.98	-510.98	-510.98	-510.98	-510.962	-510.977	-510.98	-510.966	-510.978	-510.98	-510.979	-510.981	-510.981	-510.981	ocs.log	359.846	356.184	355.7
CS$_2$	carbon disulfide	W4	280.78	279.09	0	0	0	1	0	0	0	0	0	0	2	0	cs2.log	-833.542	-833.535	-833.534	-833.542	-833.534	-833.534	-833.547	-833.547	-833.547	-833.547	-833.547	-833.547	-833.55	-833.55	-833.55	-833.55	-833.55	-833.55	-833.533	-833.547	-833.55	-833.534	-833.547	-833.55	-833.547	-833.55	-833.551	-833.551	cs2.log	300.566	297.568	297.132
SSO	disulfur oxide	W4	208.78	207.99	0	0	0	0	0	1	0	0	0	0	2	0	s2o.log	-870.646	-870.636	-870.635	-870.646	-870.635	-870.634	-870.652	-870.651	-870.651	-870.652	-870.651	-870.651	-870.656	-870.656	-870.656	-870.656	-870.656	-870.656	-870.634	-870.651	-870.656	-870.637	-870.652	-870.656	-870.653	-870.656	-870.657	-870.657	s2o.log	230.324	226.683	226.1
S$_3$	trisulfur	W4	168.36	167.74	0	0	0	0	0	0	0	0	0	0	3	0	s3.log	-1193.24	-1193.22	-1193.22	-1193.24	-1193.22	-1193.22	-1193.24	-1193.24	-1193.24	-1193.24	-1193.24	-1193.24	-1193.24	-1193.24	-1193.24	-1193.24	-1193.24	-1193.24	-1193.22	-1193.24	-1193.24	-1193.22	-1193.24	-1193.24	-1193.24	-1193.24	-1193.25	-1193.25	s3.log	183.67	179.317	178.614
S$_4$	tetrasulfur	W4	234.35	233.66	0	0	0	0	0	0	0	0	0	0	4	0	s4-c2v.log	-1591.01	-1591	-1590.99	-1591.01	-1590.99	-1590.99	-1591.02	-1591.02	-1591.02	-1591.02	-1591.02	-1591.02	-1591.02	-1591.02	-1591.02	-1591.02	-1591.02	-1591.02	-1590.99	-1591.02	-1591.02	-1590.99	-1591.02	-1591.02	-1591.02	-1591.02	-1591.02	-1591.02	s4-c2v.log	264.254	257.382	256.176
Cl$_2$C$:$	carbon dichloride	W4	177.36	176.84	0	0	0	1	0	0	0	0	0	0	0	2	ccl2.log	-957.428	-957.413	-957.413	-957.428	-957.412	-957.411	-957.426	-957.426	-957.426	-957.426	-957.426	-957.426	-957.43	-957.43	-957.43	-957.43	-957.43	-957.43	-957.41	-957.426	-957.43	-957.411	-957.426	-957.43	-957.427	-957.431	-957.432	-957.432	ccl2.log	187.594	185.072	184.508
AlCl$_3$	aluminium chloride	W4	312.65	312.96	0	0	0	0	0	0	0	1	0	0	0	3	alcl3.log	-1621.49	-1621.47	-1621.47	-1621.49	-1621.47	-1621.47	-1621.49	-1621.49	-1621.49	-1621.49	-1621.49	-1621.49	-1621.49	-1621.49	-1621.49	-1621.49	-1621.49	-1621.49	-1621.46	-1621.49	-1621.49	-1621.47	-1621.49	-1621.49	-1621.49	-1621.49	-1621.5	-1621.5	alcl3.log	331.904	328.213	327.915
ClC$\equiv$N	cyanogen chloride	W4	285.45	283.68	0	0	0	1	1	0	0	0	0	0	0	1	clcn.log	-552.445	-552.436	-552.435	-552.445	-552.435	-552.435	-552.447	-552.447	-552.447	-552.447	-552.447	-552.447	-552.45	-552.45	-552.45	-552.45	-552.45	-552.45	-552.434	-552.447	-552.45	-552.437	-552.447	-552.45	-552.448	-552.451	-552.451	-552.451	clcn.log	305.023	302.494	301.955
O$_2$Cl$\cdot$	chlorine dioxide	W4	128.12	127.69	0	0	0	0	0	2	0	0	0	0	0	1	oclo.log	-609.894	-609.884	-609.883	-609.894	-609.883	-609.882	-609.902	-609.902	-609.902	-609.902	-609.902	-609.902	-609.907	-609.907	-609.907	-609.907	-609.907	-609.907	-609.881	-609.902	-609.907	-609.888	-609.903	-609.907	-609.906	-609.908	-609.908	-609.908	oclo.log	155.094	153.721	153.056
OOCl$\cdot$	dioxygen chloride	W4	126.39	126.46	0	0	0	0	0	2	0	0	0	0	0	1	cloo.log	-609.853	-609.84	-609.839	-609.853	-609.838	-609.838	-609.857	-609.857	-609.857	-609.857	-609.857	-609.857	-609.863	-609.863	-609.863	-609.863	-609.863	-609.863	-609.837	-609.857	-609.863	-609.843	-609.859	-609.863	-609.861	-609.864	-609.864	-609.864	cloo.log	129.056	125.951	125.603
ClOCl	dichlorine monoxide	W4	101.46	101.3	0	0	0	0	0	1	0	0	0	0	0	2	cl2o.log	-994.526	-994.509	-994.509	-994.526	-994.508	-994.508	-994.527	-994.527	-994.527	-994.527	-994.527	-994.527	-994.533	-994.533	-994.533	-994.533	-994.533	-994.533	-994.507	-994.527	-994.533	-994.51	-994.528	-994.533	-994.53	-994.534	-994.534	-994.534	cl2o.log	114.125	111.226	110.871
BN $^3\Pi$	boron nitride	W4.2	105.82	104.74	0	0	1	0	1	0	0	0	0	0	0	0	bn3pi.log	-79.271	-79.2688	-79.2688	-79.271	-79.2687	-79.2686	-79.2735	-79.2735	-79.2736	-79.2735	-79.2735	-79.2736	-79.2746	-79.2746	-79.2746	-79.2746	-79.2746	-79.2746	-79.2683	-79.2735	-79.2746	-79.2704	-79.274	-79.2747	-79.2743	-79.2748	-79.2749	-79.2749	bn3pi.log	112.171	110.555	110.519
FC$\cdot$	fluoromethylidyne	W4.2	132.72	132.39	0	0	0	1	0	0	1	0	0	0	0	0	cf.log	-137.641	-137.634	-137.634	-137.641	-137.634	-137.634	-137.646	-137.646	-137.646	-137.646	-137.646	-137.646	-137.649	-137.649	-137.649	-137.649	-137.649	-137.649	-137.632	-137.646	-137.649	-137.639	-137.648	-137.649	-137.649	-137.65	-137.65	-137.65	cf.log	140.23	138.937	138.865
H$_2$C=C$:$	vinylidene	W4.2	359.93	358.14	2	0	0	2	0	0	0	0	0	0	0	0	ch2c.log	-77.1113	-77.1101	-77.11	-77.1113	-77.11	-77.11	-77.1148	-77.1149	-77.1149	-77.1148	-77.1149	-77.1149	-77.1159	-77.116	-77.116	-77.1159	-77.116	-77.116	-77.1097	-77.1148	-77.116	-77.1121	-77.1154	-77.116	-77.1159	-77.1162	-77.1163	-77.1163	ch2c.log	361.39	360.504	360.43
H$_2$C=HC$\cdot$	vinyl radical	W4.2	446.08	443.84	3	0	0	2	0	0	0	0	0	0	0	0	ch2ch.log	-77.7486	-77.7476	-77.7475	-77.7486	-77.7475	-77.7474	-77.7527	-77.7528	-77.7528	-77.7527	-77.7528	-77.7528	-77.7539	-77.7539	-77.7539	-77.7539	-77.7539	-77.7539	-77.7472	-77.7527	-77.7539	-77.7498	-77.7534	-77.754	-77.7539	-77.7542	-77.7543	-77.7543	ch2ch.log	447.682	446.882	446.777
C$_2$H$_4$	ethene	W4.2	564.1	561.68	4	0	0	2	0	0	0	0	0	0	0	0	c2h4.log	-78.4374	-78.4363	-78.4362	-78.4375	-78.4362	-78.4362	-78.4415	-78.4417	-78.4417	-78.4416	-78.4417	-78.4417	-78.4429	-78.4429	-78.4429	-78.4429	-78.4429	-78.4429	-78.4359	-78.4416	-78.4429	-78.4388	-78.4424	-78.443	-78.443	-78.4432	-78.4433	-78.4433	c2h4.log	566.272	565.396	565.3
H$_2$C=NH	methanimine	W4.2	439.44	437.8	3	0	0	1	1	0	0	0	0	0	0	0	ch2nh.log	-94.4867	-94.4839	-94.4837	-94.4867	-94.4837	-94.4836	-94.4902	-94.4903	-94.4904	-94.4903	-94.4903	-94.4903	-94.4919	-94.4919	-94.4919	-94.4919	-94.4919	-94.4919	-94.4832	-94.4903	-94.4919	-94.4867	-94.4911	-94.492	-94.492	-94.4923	-94.4923	-94.4923	ch2nh.log	444.736	442.701	442.553
H(O=)C$\cdot$	formyl radical	W4.2	279.42	278.23	1	0	0	1	0	1	0	0	0	0	0	0	hco.log	-113.717	-113.712	-113.712	-113.717	-113.712	-113.712	-113.721	-113.721	-113.721	-113.721	-113.721	-113.721	-113.723	-113.723	-113.723	-113.723	-113.723	-113.723	-113.711	-113.72	-113.723	-113.716	-113.721	-113.723	-113.723	-113.723	-113.723	-113.723	hco.log	292.53	290.217	290.058
H$_2$C=O	formaldehyde	W4.2	374.66	373.33	2	0	0	1	0	1	0	0	0	0	0	0	h2co.log	-114.365	-114.36	-114.36	-114.365	-114.36	-114.36	-114.369	-114.369	-114.369	-114.369	-114.369	-114.369	-114.371	-114.371	-114.371	-114.371	-114.371	-114.371	-114.359	-114.369	-114.371	-114.364	-114.37	-114.371	-114.371	-114.372	-114.372	-114.372	h2co.log	385.212	383.067	382.885
CO$_2$	carbon dioxide	W4.2	390.14	388.34	0	0	0	1	0	2	0	0	0	0	0	0	co2.log	-188.402	-188.392	-188.392	-188.402	-188.392	-188.391	-188.407	-188.407	-188.407	-188.407	-188.407	-188.407	-188.41	-188.41	-188.41	-188.41	-188.41	-188.41	-188.39	-188.406	-188.41	-188.398	-188.408	-188.411	-188.41	-188.411	-188.411	-188.411	co2.log	418.883	414.618	414.179
HN=O	nitrosyl hydride	W4.2	205.89	205.43	1	0	0	0	1	1	0	0	0	0	0	0	hno.log	-130.338	-130.332	-130.332	-130.338	-130.332	-130.332	-130.342	-130.342	-130.342	-130.342	-130.342	-130.342	-130.345	-130.345	-130.345	-130.345	-130.345	-130.345	-130.331	-130.342	-130.345	-130.336	-130.343	-130.345	-130.345	-130.346	-130.346	-130.346	hno.log	216.011	213.257	213.044
O$_2$N$\cdot$	nitrogen dioxide	W4.2	227.88	227.16	0	0	0	0	1	2	0	0	0	0	0	0	no2.log	-204.886	-204.877	-204.877	-204.886	-204.877	-204.876	-204.893	-204.893	-204.893	-204.893	-204.893	-204.893	-204.897	-204.897	-204.897	-204.897	-204.897	-204.897	-204.875	-204.893	-204.897	-204.883	-204.895	-204.897	-204.897	-204.898	-204.898	-204.898	no2.log	256.23	252.721	252.253
N$\equiv$N-O	nitrous oxide	W4.2	270.85	269.63	0	0	0	0	2	1	0	0	0	0	0	0	n2o.log	-184.482	-184.475	-184.474	-184.482	-184.474	-184.473	-184.488	-184.487	-184.487	-184.488	-184.487	-184.487	-184.491	-184.491	-184.491	-184.491	-184.491	-184.491	-184.472	-184.487	-184.491	-184.479	-184.489	-184.491	-184.491	-184.491	-184.492	-184.492	n2o.log	299.529	295.582	295.055
O$_3$	ozone	W4.2	147.43	147.35	0	0	0	0	0	3	0	0	0	0	0	0	o3.log	-225.23	-225.22	-225.22	-225.23	-225.22	-225.219	-225.239	-225.239	-225.239	-225.239	-225.239	-225.239	-225.244	-225.244	-225.244	-225.244	-225.244	-225.244	-225.218	-225.238	-225.244	-225.227	-225.241	-225.244	-225.244	-225.245	-225.245	-225.245	o3.log	175.8	172.481	172.035
HOO$\cdot$	hydroperoxy radical	W4.2	175.53	175.26	1	0	0	0	0	2	0	0	0	0	0	0	hoo.log	-150.754	-150.747	-150.747	-150.754	-150.746	-150.746	-150.76	-150.76	-150.76	-150.76	-150.76	-150.76	-150.763	-150.763	-150.763	-150.763	-150.763	-150.763	-150.745	-150.76	-150.763	-150.752	-150.761	-150.763	-150.764	-150.764	-150.764	-150.764	hoo.log	180.327	177.788	177.531
H$_2$O$_2$	hydrogen peroxide	W4.2	269.09	268.72	2	0	0	0	0	2	0	0	0	0	0	0	hooh.log	-151.412	-151.404	-151.404	-151.412	-151.404	-151.404	-151.418	-151.418	-151.418	-151.418	-151.418	-151.418	-151.421	-151.421	-151.421	-151.421	-151.421	-151.421	-151.402	-151.417	-151.421	-151.41	-151.419	-151.421	-151.422	-151.422	-151.422	-151.422	hooh.log	279.833	276.725	276.457
FOF	difluorine monoxide	W4.2	93.78	93.9	0	0	0	0	0	1	2	0	0	0	0	0	f2o.log	-274.452	-274.436	-274.436	-274.452	-274.435	-274.434	-274.462	-274.462	-274.462	-274.462	-274.462	-274.462	-274.469	-274.469	-274.469	-274.469	-274.469	-274.469	-274.432	-274.462	-274.469	-274.446	-274.465	-274.469	-274.47	-274.471	-274.471	-274.471	f2o.log	106.011	103.578	103.05
HOCl	hypochlorous acid	W4.2	166.23	165.95	1	0	0	0	0	1	0	0	0	0	0	1	hocl.log	-535.442	-535.431	-535.431	-535.442	-535.431	-535.431	-535.444	-535.444	-535.444	-535.444	-535.444	-535.444	-535.448	-535.448	-535.448	-535.448	-535.448	-535.448	-535.43	-535.444	-535.448	-535.433	-535.445	-535.448	-535.446	-535.448	-535.449	-535.449	hocl.log	174.598	172.348	172.143
HSS$\cdots$	hydrogen disulfide radical	W4.2	165.13	164.68	1	0	0	0	0	0	0	0	0	0	2	0	ssh.log	-796.062	-796.055	-796.055	-796.061	-796.055	-796.054	-796.067	-796.066	-796.066	-796.067	-796.066	-796.066	-796.069	-796.069	-796.069	-796.069	-796.069	-796.069	-796.054	-796.066	-796.069	-796.055	-796.067	-796.069	-796.067	-796.07	-796.07	-796.07	ssh.log	167.178	164.903	164.553
B$_2$	diboron	W4.3	67.46	66.64	0	0	2	0	0	0	0	0	0	0	0	0	b2.log	-49.2659	-49.2662	-49.2662	-49.2659	-49.2662	-49.2663	-49.269	-49.2691	-49.2691	-49.269	-49.2691	-49.2691	-49.2696	-49.2696	-49.2696	-49.2696	-49.2696	-49.2696	-49.2662	-49.269	-49.2696	-49.2667	-49.2692	-49.2696	-49.2691	-49.2696	-49.2697	-49.2697	b2.log	64.4197	64.5468	64.5523
BH	boron monohydride	W4.3	85	84.79	1	0	1	0	0	0	0	0	0	0	0	0	bh.log	-25.2117	-25.2119	-25.2119	-25.2117	-25.2119	-25.2119	-25.2133	-25.2133	-25.2133	-25.2133	-25.2133	-25.2133	-25.2136	-25.2136	-25.2136	-25.2136	-25.2136	-25.2136	-25.2119	-25.2133	-25.2136	-25.2124	-25.2134	-25.2136	-25.2135	-25.2136	-25.2137	-25.2137	bh.log	81.7321	81.8028	81.8062
BH$_3$	borane	W4.3	281.29	280.14	3	0	1	0	0	0	0	0	0	0	0	0	bh3.log	-26.5254	-26.5257	-26.5258	-26.5255	-26.5258	-26.5258	-26.5278	-26.5278	-26.5278	-26.5278	-26.5278	-26.5278	-26.5282	-26.5283	-26.5283	-26.5283	-26.5283	-26.5283	-26.5258	-26.5278	-26.5283	-26.5269	-26.5281	-26.5283	-26.5283	-26.5283	-26.5284	-26.5284	bh3.log	278.803	278.965	278.982
BN $^1\Sigma^+$	boron nitride	W4.3	105.24	104.09	0	0	1	0	1	0	0	0	0	0	0	0	bn.log	-79.2825	-79.2801	-79.28	-79.2825	-79.2799	-79.2798	-79.285	-79.285	-79.285	-79.285	-79.285	-79.285	-79.2861	-79.2861	-79.2861	-79.2861	-79.2861	-79.2861	-79.2794	-79.2849	-79.2861	-79.2814	-79.2854	-79.2862	-79.2856	-79.2863	-79.2864	-79.2864	bn.log	119.379	117.656	117.552
BF	boron monofluoride	W4.3	182.52	181.78	0	0	1	0	0	0	1	0	0	0	0	0	bf.log	-124.537	-124.53	-124.53	-124.537	-124.529	-124.529	-124.541	-124.541	-124.541	-124.541	-124.541	-124.541	-124.544	-124.544	-124.544	-124.544	-124.544	-124.544	-124.528	-124.541	-124.544	-124.534	-124.542	-124.544	-124.544	-124.544	-124.544	-124.544	bf.log	191.559	190.353	190.324
NH	imidogen radical	W4.3	83.1	82.99	1	0	0	0	1	0	0	0	0	0	0	0	nh.log	-55.14	-55.1392	-55.1393	-55.14	-55.1392	-55.1393	-55.1428	-55.1428	-55.1428	-55.1428	-55.1428	-55.1428	-55.1437	-55.1437	-55.1437	-55.1437	-55.1437	-55.1437	-55.139	-55.1428	-55.1437	-55.1409	-55.1432	-55.1437	-55.1437	-55.1439	-55.1439	-55.1439	nh.log	81.287	80.6208	80.6267
H$_2$N$\cdot$	amino radical	W4.3	182.59	182.27	2	0	0	0	1	0	0	0	0	0	0	0	nh2.log	-55.799	-55.7972	-55.7972	-55.799	-55.7972	-55.7972	-55.8014	-55.8014	-55.8014	-55.8014	-55.8014	-55.8014	-55.8024	-55.8024	-55.8024	-55.8024	-55.8024	-55.8024	-55.7969	-55.8014	-55.8024	-55.7991	-55.8019	-55.8025	-55.8025	-55.8026	-55.8027	-55.8027	nh2.log	181.153	179.861	179.856
HCN	hydrogen cyanide	W4.3	313.42	311.7	1	0	0	1	1	0	0	0	0	0	0	0	hcn.log	-93.2987	-93.2953	-93.295	-93.2987	-93.295	-93.2947	-93.3007	-93.3006	-93.3006	-93.3007	-93.3006	-93.3006	-93.302	-93.302	-93.302	-93.302	-93.302	-93.302	-93.2943	-93.3005	-93.302	-93.2972	-93.3012	-93.3021	-93.3018	-93.3023	-93.3024	-93.3024	hcn.log	326.529	324.114	323.929
HOF	hypofluorous acid	W4.3	158.65	158.51	1	0	0	0	0	1	1	0	0	0	0	0	hof.log	-175.399	-175.389	-175.389	-175.399	-175.388	-175.388	-175.406	-175.406	-175.406	-175.406	-175.406	-175.406	-175.41	-175.41	-175.41	-175.41	-175.41	-175.41	-175.387	-175.405	-175.41	-175.395	-175.407	-175.41	-175.41	-175.411	-175.411	-175.411	hof.log	167.01	164.849	164.566
AlH	aluminum hydride	W4.3	73.57	73.66	1	0	0	0	0	0	0	1	0	0	0	0	alh.log	-242.531	-242.532	-242.532	-242.531	-242.532	-242.532	-242.534	-242.534	-242.534	-242.534	-242.534	-242.534	-242.534	-242.534	-242.534	-242.534	-242.534	-242.534	-242.532	-242.534	-242.534	-242.532	-242.534	-242.534	-242.534	-242.534	-242.534	-242.534	alh.log	70.4923	70.6321	70.6416
AlH$_3$	aluminum trihydride	W4.3	213.17	213.84	3	0	0	0	0	0	0	1	0	0	0	0	alh3.log	-243.751	-243.752	-243.752	-243.751	-243.752	-243.752	-243.754	-243.754	-243.754	-243.754	-243.754	-243.754	-243.755	-243.755	-243.755	-243.755	-243.755	-243.755	-243.752	-243.754	-243.755	-243.753	-243.754	-243.755	-243.755	-243.755	-243.755	-243.755	alh3.log	208.65	208.997	209.042
AlF	aluminum monofluoride	W4.3	163.78	163.22	0	0	0	0	0	0	1	1	0	0	0	0	alf.log	-341.845	-341.838	-341.838	-341.845	-341.837	-341.837	-341.849	-341.849	-341.849	-341.849	-341.849	-341.849	-341.852	-341.852	-341.852	-341.852	-341.852	-341.852	-341.836	-341.849	-341.852	-341.842	-341.85	-341.852	-341.852	-341.853	-341.853	-341.853	alf.log	173.063	171.653	171.71
AlCl	aluminum monochloride	W4.3	122.62	122.27	0	0	0	0	0	0	0	1	0	0	0	1	alcl.log	-701.804	-701.796	-701.796	-701.804	-701.795	-701.796	-701.803	-701.804	-701.804	-701.803	-701.804	-701.804	-701.806	-701.806	-701.806	-701.806	-701.806	-701.806	-701.795	-701.804	-701.806	-701.795	-701.804	-701.806	-701.804	-701.806	-701.807	-701.807	alcl.log	128.129	126.658	126.631
HSi$\cdot$	silicon hydride	W4.3	73.92	73.9	1	0	0	0	0	0	0	0	1	0	0	0	sih.log	-289.532	-289.532	-289.532	-289.532	-289.532	-289.532	-289.535	-289.535	-289.535	-289.535	-289.535	-289.535	-289.535	-289.535	-289.535	-289.535	-289.535	-289.535	-289.532	-289.535	-289.535	-289.532	-289.535	-289.535	-289.535	-289.536	-289.536	-289.536	sih.log	70.479	70.5189	70.5284
SiH$_4$	silane	W4.3	324.95	324.97	4	0	0	0	0	0	0	0	1	0	0	0	sih4.log	-291.424	-291.425	-291.425	-291.424	-291.425	-291.425	-291.428	-291.428	-291.428	-291.428	-291.428	-291.428	-291.429	-291.429	-291.429	-291.429	-291.429	-291.429	-291.425	-291.428	-291.429	-291.426	-291.429	-291.429	-291.429	-291.429	-291.429	-291.429	sih4.log	317.169	317.609	317.657
SiO	silicon monoxide	W4.3	193.05	192	0	0	0	0	0	1	0	0	1	0	0	0	sio.log	-364.235	-364.229	-364.229	-364.235	-364.229	-364.229	-364.237	-364.237	-364.237	-364.237	-364.237	-364.237	-364.24	-364.24	-364.24	-364.24	-364.24	-364.24	-364.228	-364.237	-364.24	-364.232	-364.238	-364.24	-364.239	-364.24	-364.24	-364.24	sio.log	208.371	205.917	205.878
FSi$\cdot$	silicon fluoride	W4.3	142.71	142.26	0	0	0	0	0	0	1	0	1	0	0	0	sif.log	-388.81	-388.803	-388.803	-388.81	-388.802	-388.802	-388.815	-388.815	-388.816	-388.815	-388.816	-388.816	-388.819	-388.819	-388.819	-388.819	-388.819	-388.819	-388.801	-388.815	-388.819	-388.807	-388.817	-388.819	-388.818	-388.819	-388.819	-388.819	sif.log	150.786	149.729	149.778
CS	carbon sulfide	W4.3	172.22	171.39	0	0	0	1	0	0	0	0	0	0	1	0	cs.log	-435.705	-435.7	-435.7	-435.705	-435.7	-435.7	-435.707	-435.707	-435.707	-435.707	-435.707	-435.707	-435.708	-435.708	-435.708	-435.708	-435.708	-435.708	-435.699	-435.707	-435.708	-435.7	-435.707	-435.708	-435.707	-435.709	-435.709	-435.709	cs.log	181.729	179.362	179.126
H$_2$	dihydrogen	W4.4	109.49	109.49	2	0	0	0	0	0	0	0	0	0	0	0	h2.log	-1.16715	-1.16722	-1.16723	-1.16715	-1.16723	-1.16723	-1.1677	-1.1677	-1.1677	-1.1677	-1.1677	-1.1677	-1.16784	-1.16784	-1.16784	-1.16784	-1.16784	-1.16784	-1.16727	-1.1677	-1.16784	-1.16772	-1.16782	-1.16785	-1.16786	-1.16787	-1.16787	-1.16787	h2.log	105.096	105.141	105.145
HO$\cdot$	hydroxyl radical	W4.4	107.21	107.04	1	0	0	0	0	1	0	0	0	0	0	0	oh.log	-75.6559	-75.6529	-75.6529	-75.6559	-75.6528	-75.6529	-75.6596	-75.6597	-75.6597	-75.6596	-75.6597	-75.6597	-75.6613	-75.6614	-75.6614	-75.6613	-75.6614	-75.6614	-75.6522	-75.6596	-75.6614	-75.6559	-75.6604	-75.6614	-75.6615	-75.6617	-75.6618	-75.6618	oh.log	108.424	107.45	107.447
HF	hydrogen fluoride	W4.4	141.64	141.46	1	0	0	0	0	0	1	0	0	0	0	0	hf.log	-100.384	-100.377	-100.377	-100.384	-100.377	-100.377	-100.387	-100.387	-100.387	-100.387	-100.387	-100.387	-100.39	-100.39	-100.39	-100.39	-100.39	-100.39	-100.376	-100.387	-100.39	-100.382	-100.389	-100.39	-100.39	-100.391	-100.391	-100.391	hf.log	147.056	145.874	145.853
H$_2$O	water	W4.4	232.97	232.59	2	0	0	0	0	1	0	0	0	0	0	0	h2o.log	-76.3628	-76.3586	-76.3586	-76.3628	-76.3585	-76.3586	-76.3656	-76.3657	-76.3657	-76.3656	-76.3657	-76.3657	-76.3675	-76.3676	-76.3676	-76.3675	-76.3676	-76.3676	-76.3579	-76.3656	-76.3676	-76.3619	-76.3666	-76.3676	-76.3678	-76.368	-76.368	-76.368	h2o.log	238.322	236.647	236.618
HC$\cdot$	methylidyne	W4.4	84.22	84.07	1	0	0	1	0	0	0	0	0	0	0	0	ch.log	-38.397	-38.3969	-38.3969	-38.397	-38.3969	-38.3969	-38.3992	-38.3992	-38.3992	-38.3992	-38.3992	-38.3992	-38.3997	-38.3997	-38.3997	-38.3997	-38.3997	-38.3997	-38.3968	-38.3992	-38.3997	-38.3978	-38.3995	-38.3998	-38.3997	-38.3998	-38.3999	-38.3999	ch.log	81.1444	80.9884	80.9948
H$_2$C$:$ ($^3B_1$)	methylene ($^3B_1$)	W4.4	190.75	189.92	2	0	0	1	0	0	0	0	0	0	0	0	ch2-trip.log	-39.0698	-39.0697	-39.0697	-39.0699	-39.0697	-39.0697	-39.0723	-39.0723	-39.0724	-39.0723	-39.0723	-39.0724	-39.0729	-39.0729	-39.0729	-39.0729	-39.0729	-39.0729	-39.0696	-39.0723	-39.0729	-39.071	-39.0727	-39.073	-39.0729	-39.073	-39.0731	-39.0731	ch2-trip.log	189.718	189.559	189.56
H$_3$C$\cdot$	methyl radical	W4.4	307.87	306.78	3	0	0	1	0	0	0	0	0	0	0	0	ch3.log	-39.7546	-39.7542	-39.7542	-39.7546	-39.7541	-39.7542	-39.7571	-39.7572	-39.7572	-39.7571	-39.7572	-39.7572	-39.7578	-39.7578	-39.7578	-39.7578	-39.7578	-39.7578	-39.754	-39.7571	-39.7578	-39.7557	-39.7576	-39.7579	-39.7579	-39.758	-39.758	-39.758	ch3.log	305.741	305.403	305.401
CH$_4$	methane	W4.4	420.42	419.14	4	0	0	1	0	0	0	0	0	0	0	0	ch4.log	-40.4324	-40.4319	-40.4319	-40.4324	-40.4319	-40.432	-40.435	-40.4351	-40.4351	-40.4351	-40.4351	-40.4351	-40.4359	-40.4359	-40.4359	-40.4359	-40.4359	-40.4359	-40.4318	-40.4351	-40.4359	-40.4337	-40.4356	-40.4359	-40.436	-40.4361	-40.4362	-40.4361	ch4.log	417.45	417.041	417.026
HC$\equiv$C$\cdot$	ethynyl radical	W4.4	266.16	263.99	1	0	0	2	0	0	0	0	0	0	0	0	cch.log	-76.4727	-76.4705	-76.4702	-76.4727	-76.4701	-76.4699	-76.4746	-76.4746	-76.4746	-76.4746	-76.4746	-76.4746	-76.4756	-76.4757	-76.4757	-76.4756	-76.4757	-76.4757	-76.4696	-76.4745	-76.4757	-76.4718	-76.475	-76.4757	-76.4752	-76.4758	-76.4759	-76.4759	cch.log	274.322	272.757	272.581
C$_2$H$_2$	acetylene	W4.4	405.53	402.99	2	0	0	2	0	0	0	0	0	0	0	0	c2h2.log	-77.1969	-77.1948	-77.1946	-77.1969	-77.1945	-77.1943	-77.1992	-77.1992	-77.1992	-77.1993	-77.1992	-77.1992	-77.2004	-77.2004	-77.2004	-77.2004	-77.2004	-77.2004	-77.194	-77.1992	-77.2004	-77.1964	-77.1998	-77.2005	-77.2	-77.2006	-77.2007	-77.2007	c2h2.log	415.117	413.644	413.47
NH$_3$	ammonia	W4.4	298.02	297.35	3	0	0	0	1	0	0	0	0	0	0	0	nh3.log	-56.4857	-56.4836	-56.4836	-56.4857	-56.4835	-56.4836	-56.488	-56.4881	-56.4881	-56.488	-56.4881	-56.4881	-56.4892	-56.4892	-56.4892	-56.4892	-56.4892	-56.4892	-56.4833	-56.4881	-56.4892	-56.4858	-56.4887	-56.4893	-56.4894	-56.4895	-56.4895	-56.4895	nh3.log	298.399	296.885	296.874
C$_2$	dicarbon	W4.4	147.02	145.73	0	0	0	2	0	0	0	0	0	0	0	0	c2.log	-75.7881	-75.7874	-75.7872	-75.7881	-75.7871	-75.7869	-75.791	-75.791	-75.791	-75.791	-75.791	-75.791	-75.7919	-75.792	-75.792	-75.7919	-75.792	-75.792	-75.7866	-75.7909	-75.792	-75.7882	-75.7913	-75.792	-75.7914	-75.7921	-75.7922	-75.7922	c2.log	158.408	157.795	157.617
N$_2$	dinitrogen	W4.4	228.49	227.65	0	0	0	0	2	0	0	0	0	0	0	0	n2.log	-109.41	-109.406	-109.405	-109.41	-109.405	-109.405	-109.412	-109.412	-109.412	-109.412	-109.412	-109.412	-109.414	-109.414	-109.414	-109.414	-109.414	-109.414	-109.405	-109.412	-109.414	-109.408	-109.413	-109.414	-109.414	-109.414	-109.414	-109.414	n2.log	243.996	240.909	240.667
CO	carbon monoxide	W4.4	259.73	258.72	0	0	0	1	0	1	0	0	0	0	0	0	co.log	-113.189	-113.184	-113.184	-113.189	-113.184	-113.184	-113.192	-113.192	-113.192	-113.192	-113.192	-113.192	-113.194	-113.194	-113.194	-113.194	-113.194	-113.194	-113.183	-113.192	-113.194	-113.187	-113.193	-113.194	-113.194	-113.195	-113.195	-113.195	co.log	275.025	272.545	272.42
N$\equiv$C$\cdot$	cyano radical	W4.4	181.35	180.16	0	0	0	1	1	0	0	0	0	0	0	0	cn.log	-92.5835	-92.5801	-92.5798	-92.5835	-92.5798	-92.5796	-92.5853	-92.5853	-92.5853	-92.5853	-92.5852	-92.5852	-92.5866	-92.5866	-92.5866	-92.5866	-92.5866	-92.5866	-92.5791	-92.5852	-92.5866	-92.5818	-92.5858	-92.5866	-92.5862	-92.5868	-92.5869	-92.5869	cn.log	191.41	188.987	188.818
ON$\cdot$	nitric oxide	W4.4	152.75	152.28	0	0	0	0	1	1	0	0	0	0	0	0	no.log	-129.76	-129.755	-129.755	-129.76	-129.754	-129.754	-129.764	-129.764	-129.764	-129.764	-129.764	-129.764	-129.767	-129.767	-129.767	-129.767	-129.767	-129.767	-129.753	-129.764	-129.767	-129.758	-129.765	-129.767	-129.767	-129.767	-129.768	-129.768	no.log	166.922	164.481	164.268
O$_2$	dioxygen	W4.4	120.82	120.56	0	0	0	0	0	2	0	0	0	0	0	0	o2.log	-150.197	-150.191	-150.191	-150.197	-150.19	-150.19	-150.204	-150.204	-150.204	-150.204	-150.204	-150.204	-150.207	-150.207	-150.207	-150.207	-150.207	-150.207	-150.189	-150.203	-150.207	-150.196	-150.205	-150.207	-150.207	-150.207	-150.208	-150.208	o2.log	144.605	142.643	142.392
FO$\cdot$	oxygen monofluoride	W4.4	53.08	53.1	0	0	0	0	0	1	1	0	0	0	0	0	of.log	-174.723	-174.714	-174.714	-174.723	-174.713	-174.713	-174.73	-174.731	-174.731	-174.73	-174.73	-174.731	-174.735	-174.735	-174.735	-174.735	-174.735	-174.735	-174.712	-174.73	-174.735	-174.72	-174.732	-174.735	-174.735	-174.736	-174.736	-174.736	of.log	56.4011	55.0362	54.7666
F$_2$	difluoride	W4.4	39.04	39.11	0	0	0	0	0	0	2	0	0	0	0	0	f2.log	-199.371	-199.359	-199.359	-199.371	-199.358	-199.358	-199.379	-199.379	-199.379	-199.379	-199.379	-199.379	-199.384	-199.384	-199.384	-199.384	-199.384	-199.384	-199.356	-199.379	-199.384	-199.367	-199.381	-199.384	-199.384	-199.385	-199.385	-199.385	f2.log	44.6478	43.877	43.5472
PH$_3$	phosphine	W4.4	242.27	241.91	3	0	0	0	0	0	0	0	0	1	0	0	ph3.log	-342.683	-342.682	-342.682	-342.683	-342.682	-342.682	-342.686	-342.686	-342.686	-342.686	-342.686	-342.686	-342.687	-342.687	-342.687	-342.687	-342.687	-342.687	-342.682	-342.686	-342.687	-342.683	-342.687	-342.687	-342.687	-342.688	-342.688	-342.688	ph3.log	234.841	234.234	234.202
HS$\cdot$	mercapto radical	W4.4	87.73	87.56	1	0	0	0	0	0	0	0	0	0	1	0	hs.log	-398.285	-398.283	-398.283	-398.285	-398.282	-398.283	-398.288	-398.288	-398.288	-398.288	-398.288	-398.288	-398.29	-398.29	-398.29	-398.29	-398.29	-398.29	-398.282	-398.289	-398.29	-398.283	-398.289	-398.29	-398.289	-398.29	-398.29	-398.29	hs.log	86.2088	85.6414	85.6131
H$_2$S	hydrogen sulfide	W4.4	183.91	183.57	2	0	0	0	0	0	0	0	0	0	1	0	h2s.log	-398.937	-398.934	-398.934	-398.937	-398.934	-398.934	-398.94	-398.94	-398.94	-398.94	-398.94	-398.94	-398.941	-398.941	-398.941	-398.941	-398.941	-398.941	-398.934	-398.94	-398.941	-398.934	-398.94	-398.941	-398.941	-398.941	-398.942	-398.942	h2s.log	181.65	180.872	180.8
HCl	hydrogen chloride	W4.4	107.5	107.31	1	0	0	0	0	0	0	0	0	0	0	1	hcl.log	-460.353	-460.347	-460.347	-460.353	-460.346	-460.346	-460.352	-460.352	-460.352	-460.352	-460.352	-460.352	-460.354	-460.354	-460.354	-460.354	-460.354	-460.354	-460.346	-460.352	-460.354	-460.346	-460.353	-460.354	-460.353	-460.355	-460.355	-460.355	hcl.log	108.414	107.755	107.681
SO	sulfur monoxide	W4.4	126.47	125.9	0	0	0	0	0	1	0	0	0	0	1	0	so.log	-472.859	-472.854	-472.854	-472.859	-472.854	-472.854	-472.865	-472.865	-472.865	-472.865	-472.865	-472.865	-472.868	-472.868	-472.868	-472.868	-472.868	-472.868	-472.853	-472.865	-472.868	-472.856	-472.865	-472.868	-472.866	-472.868	-472.868	-472.868	so.log	143.381	141.801	141.641
ClO$\cdot$	chlorine monoxide	W4.4	65.45	65.22	0	0	0	0	0	1	0	0	0	0	0	1	clo.log	-534.767	-534.758	-534.758	-534.767	-534.757	-534.757	-534.771	-534.771	-534.771	-534.771	-534.771	-534.771	-534.774	-534.774	-534.774	-534.774	-534.774	-534.774	-534.756	-534.771	-534.774	-534.76	-534.771	-534.774	-534.773	-534.775	-534.775	-534.775	clo.log	64.8619	63.5551	63.3153
ClF	chlorine monofluoride	W4.4	62.8	62.73	0	0	0	0	0	0	1	0	0	0	0	1	clf.log	-559.441	-559.428	-559.428	-559.441	-559.427	-559.427	-559.444	-559.444	-559.444	-559.444	-559.444	-559.444	-559.449	-559.449	-559.449	-559.449	-559.449	-559.449	-559.426	-559.444	-559.449	-559.432	-559.446	-559.449	-559.448	-559.45	-559.45	-559.45	clf.log	69.3474	68.1026	67.9724
P$_2$	diphosphorus	W4.4	117.59	116.73	0	0	0	0	0	0	0	0	0	2	0	0	p2.log	-681.815	-681.81	-681.809	-681.815	-681.81	-681.809	-681.818	-681.818	-681.818	-681.818	-681.818	-681.818	-681.82	-681.82	-681.82	-681.82	-681.82	-681.82	-681.809	-681.818	-681.82	-681.809	-681.818	-681.82	-681.817	-681.82	-681.82	-681.82	p2.log	123.837	120.281	119.895
S$_2$	disulfur	W4.4	104.25	103.75	0	0	0	0	0	0	0	0	0	0	2	0	s2.log	-795.481	-795.474	-795.474	-795.481	-795.473	-795.473	-795.485	-795.485	-795.485	-795.485	-795.485	-795.485	-795.488	-795.488	-795.488	-795.488	-795.488	-795.488	-795.473	-795.485	-795.488	-795.473	-795.485	-795.488	-795.484	-795.488	-795.489	-795.489	s2.log	116.261	113.808	113.42
Cl$_2$	dichlorine	W4.4	59.75	59.58	0	0	0	0	0	0	0	0	0	0	0	2	cl2.log	-919.464	-919.451	-919.451	-919.464	-919.45	-919.449	-919.463	-919.463	-919.463	-919.463	-919.463	-919.463	-919.467	-919.467	-919.467	-919.467	-919.467	-919.467	-919.448	-919.463	-919.467	-919.449	-919.463	-919.467	-919.463	-919.467	-919.468	-919.468	cl2.log	64.5935	63.1732	62.7331
[truncated: 69 more columns]

## Sheet: HFREQ2014 Freq. with autoCABS
																				Differences w.r.t YP OptRI_CABS					Differences w.r.t YP OptRI+_CABS																					Differences w.r.t YP OptRI_CABS
				JKFit	reference-JKFit							reference-JKFit			reference-JKFit				JKFit	reference-JKFit					reference-JKFit							reference-JKFit	reference-JKFit	reference-JKFit	reference-JKFit	reference-JKFit	reference-JKFit	reference-JKFit	reference-JKFit	reference-JKFit	reference-JKFit	reference-JKFit			JKFit	reference-JKFit
				MP2Fit	reference-MP2Fit							reference-MP2Fit			reference-MP2Fit				MP2Fit	reference-MP2Fit					reference-MP2Fit							reference-MP2Fit	reference-MP2Fit	reference-MP2Fit	reference-MP2Fit	reference-MP2Fit	reference-MP2Fit	reference-MP2Fit	reference-MP2Fit	reference-MP2Fit	reference-MP2Fit	reference-MP2Fit			MP2Fit	reference-MP2Fit
				CABS	AutoCABS-VDZ-F12	AutoCABS-VDZ-F12	AutoCABS-VDZ-F12			AutoCABS-VTZ-F12	AutoCABS-VQZ-F12	YP's VDZ-F12-OptRI	YP's VTZ-F12-OptRI	YP's VQZ-F12-OptRI	VDZ-F12-OptRI+	VTZ-F12-OptRI+	VQZ-F12-OptRI+		CABS	AutoCABS-VDZ-F12	AutoCABS-VDZ-F12	AutoCABS-VDZ-F12	AutoCABS-VTZ-F12	AutoCABS-VQZ-F12	AutoCABS-VDZ-F12	AutoCABS-VDZ-F12	AutoCABS-VDZ-F12	AutoCABS-VTZ-F12	AutoCABS-VQZ-F12			AutoCABS-VDZ-F12	AutoCABS-VDZ-F12	AutoCABS-VDZ-F12	AutoCABS-VTZ-F12	AutoCABS-VQZ-F12	YP's VDZ-F12-OptRI	YP's VTZ-F12-OptRI	YP's VQZ-F12-OptRI	VDZ-F12-OptRI+	VTZ-F12-OptRI+	VQZ-F12-OptRI+			CABS	AutoCABS-VDZ-F12	AutoCABS-VDZ-F12	AutoCABS-VDZ-F12	AutoCABS-VTZ-F12
					VDZ-F12 without additional p exponents (geom.mean, tight, diffuse, +2 L)	VDZ-F12-AutoCABS_extended_1p (geom.mean, tight, diffuse, +1p, +2L)	VDZ-F12-AutoCABS_extended_2p (geom.mean, tight, diffuse, +2p, +2L)	aVQZ/JKFIT	aV5Z/JKFIT	recommended cc-pVTZ-F12-autoCABS	recommended cc-pVQZ-F12-autoCABS									VDZ-F12 without additional p exponents (geom.mean, tight, diffuse, +2 L)	VDZ-F12-AutoCABS_extended_1p (geom.mean, tight, diffuse, +1p, +2L)	VDZ-F12-AutoCABS_extended_2p (geom.mean, tight, diffuse, +2p, +2L)	recommended cc-pVTZ-F12-autoCABS	recommended cc-pVQZ-F12-autoCABS	VDZ-F12 without additional p exponents (geom.mean, tight, diffuse, +2 L)	VDZ-F12-AutoCABS_extended_1p (geom.mean, tight, diffuse, +1p, +2L)	VDZ-F12-AutoCABS_extended_2p (geom.mean, tight, diffuse, +2p, +2L)	recommended cc-pVTZ-F12-autoCABS	recommended cc-pVQZ-F12-autoCABS			VDZ-F12 without additional p exponents (geom.mean, tight, diffuse, +2 L)	VDZ-F12-AutoCABS_extended_1p (geom.mean, tight, diffuse, +1p, +2L)	VDZ-F12-AutoCABS_extended_2p (geom.mean, tight, diffuse, +2p, +2L)	recommended autoCABS	recommended autoCABS										VDZ-F12 without additional p exponents (geom.mean, tight, diffuse, +2 L)	VDZ-F12-AutoCABS_extended_1p (geom.mean, tight, diffuse, +1p, +2L)	VDZ-F12-AutoCABS_extended_2p (geom.mean, tight, diffuse, +2p, +2L)	recommended autoCABS
				β	0.9	0.9	0.9	0.9	0.9	1	1	0.9	1	1	0.9	1	1			0.9	0.9	0.9	1	1	0.9	0.9	0.9	1	1			0.9	0.9	0.9	1	1	0.9	1	1	0.9	1	1				0.9	0.9	0.9	1
	Exprimental				CCSD(T)(F12*)	CCSD(T)(F12*)	CCSD(T)(F12*)	CCSD(T)(F12*)	CCSD(T)(F12*)	CCSD(T)(F12*)	CCSD(T)(F12*)	CCSD(T)(F12*)	CCSD(T)(F12*)	CCSD(T)(F12*)	CCSD(T)(F12*)	CCSD(T)(F12*)	CCSD(T)(F12*)			CCSD(T)(F12*)	CCSD(T)(F12*)	CCSD(T)(F12*)	CCSD(T)(F12*)	CCSD(T)(F12*)	CCSD(T)(F12*)	CCSD(T)(F12*)	CCSD(T)(F12*)	CCSD(T)(F12*)	CCSD(T)(F12*)			CCSD(F12*)	CCSD(F12*)	CCSD(F12*)	CCSD(F12*)	CCSD(F12*)	CCSD(F12*)	CCSD(F12*)	CCSD(F12*)	CCSD(F12*)	CCSD(F12*)	CCSD(F12*)				CCSD(F12*)	CCSD(F12*)	CCSD(F12*)	CCSD(F12*)
					VDZ-F12	VDZ-F12	VDZ-F12	VDZ-F12	VDZ-F12	VTZ-F12	VQZ-F12	VDZ-F12	VTZ-F12	VQZ-F12	VDZ-F12	VTZ-F12	VQZ-F12			VDZ-F12	VDZ-F12	VDZ-F12	VTZ-F12	VQZ-F12	VDZ-F12	VDZ-F12	VDZ-F12	VTZ-F12	VQZ-F12			VDZ-F12	VDZ-F12	VDZ-F12	VTZ-F12	VQZ-F12	VDZ-F12	VTZ-F12	VQZ-F12	VDZ-F12	VTZ-F12	VQZ-F12				VDZ-F12	VDZ-F12	VDZ-F12	VTZ-F12
BH3	1158.4				1154.35	1154.37	1154.38			1157.52	1156.69	1155.32	1157.34	1156.69	1155.68	1157.53	1156.7			-0.97	-0.95	-0.94	0.18	0	-1.33	-1.31	-1.3	-0.01	-0.01		BH3	1159.31	1159.34	1159.35	1162.42	1161.94	1160.28	1162.24	1161.95	1160.64	1162.44	1161.95				-0.97	-0.94	-0.93	0.18
	1221				1221.89	1221.98	1222			1219.27	1218.65	1222.24	1219.16	1218.65	1223.08	1219.3	1218.66			-0.35	-0.26	-0.24	0.11	0	-1.19	-1.1	-1.08	-0.03	-0.01			1226.69	1226.77	1226.79	1225.63	1225.54	1227.03	1225.53	1225.54	1227.86	1225.67	1225.55				-0.34	-0.26	-0.24	0.1
	1221				1221.9	1221.99	1222			1219.27	1218.66	1222.25	1219.17	1218.65	1223.09	1219.31	1218.66			-0.35	-0.26	-0.25	0.1	0.01	-1.19	-1.1	-1.09	-0.04	0			1226.69	1226.78	1226.79	1225.64	1225.55	1227.03	1225.54	1225.55	1227.87	1225.67	1225.56				-0.34	-0.25	-0.24	0.1
	2575.2				2570.11	2570.28	2570.36			2568.76	2568.75	2569.68	2568.78	2568.77	2569.95	2568.85	2568.78			0.43	0.6	0.68	-0.02	-0.02	0.16	0.33	0.41	-0.09	-0.03			2577.94	2578.11	2578.19	2577.23	2577.32	2577.51	2577.26	2577.35	2577.76	2577.33	2577.36				0.43	0.6	0.68	-0.03
	2709.4				2703.01	2703.23	2703.32			2701.4	2701.62	2702.51	2701.42	2701.63	2702.79	2701.5	2701.65			0.5	0.72	0.81	-0.02	-0.01	0.22	0.44	0.53	-0.1	-0.03			2709.58	2709.8	2709.88	2708.49	2708.7	2709.07	2708.5	2708.71	2709.34	2708.59	2708.73				0.51	0.73	0.81	-0.01
	2709.4				2703.02	2703.24	2703.33			2701.41	2701.63	2702.52	2701.42	2701.64	2702.8	2701.51	2701.66			0.5	0.72	0.81	-0.01	-0.01	0.22	0.44	0.53	-0.1	-0.03			2709.59	2709.8	2709.89	2708.5	2708.71	2709.08	2708.51	2708.72	2709.35	2708.59	2708.73				0.51	0.72	0.81	-0.01
C2H2	624				595.91	600.32	600.18	614.07	633.16	620.48		619.01	618.83	620.71	618.64	618.75	620.63			-23.1	-18.69	-18.83	1.65		-22.73	-18.32	-18.46	1.73			C2H2	636.3	640.28	640.11	659.72		658.23	658.35	659.85	657.52	658.26	659.89				-21.93	-17.95	-18.12	1.37
	624				595.92	600.32	600.19	614.62	636.66	620.54		619.01	618.84	620.73	618.64	618.84	620.66			-23.09	-18.69	-18.82	1.7		-22.72	-18.32	-18.45	1.7				636.3	640.28	640.12	659.78		658.23	658.41	659.85	657.54	658.27	659.89				-21.93	-17.95	-18.11	1.37
	746.7				754.45	754.55	754.65	750.51	754.77	750.44		751.44	749.84	749.41	751.05	749.77	749.47			3.01	3.11	3.21	0.6		3.4	3.5	3.6	0.67				774.66	774.66	774.73	770.88		771.59	770.27	770.12	770.95	770.2	770.13				3.07	3.07	3.14	0.61
	746.7				754.45	754.55	754.65	750.63	761.24	750.47		751.44	749.84	749.43	751.06	749.78	749.48			3.01	3.11	3.21	0.63		3.39	3.49	3.59	0.69				774.66	774.66	774.73	770.91		771.59	770.3	770.12	770.95	770.2	770.13				3.07	3.07	3.14	0.61
	2007.6				2013.11	2013.46	2013.56	2013.87	2016.55	2011.52		2013.16	2011.62	2010.58	2013.63	2011.84	2010.62			-0.05	0.3	0.4	-0.1		-0.52	-0.17	-0.07	-0.32				2056.54	2056.89	2056.99	2057.8		2056.63	2057.91	2057.95	2057.06	2058.12	2057.97				-0.09	0.26	0.36	-0.11
	3415.2				3412.59	3412.75	3412.75	3412.34	3415.49	3412.73		3413.79	3412.9	3412.59	3413.57	3413.09	3412.63			-1.2	-1.04	-1.04	-0.17		-0.98	-0.82	-0.82	-0.36				3432.28	3432.54	3432.59	3434.1		3433.39	3434.27	3434.24	3433.53	3434.47	3434.27				-1.11	-0.85	-0.8	-0.17
	3495.1				3505.66	3505.87	3505.88	3505.68	3509.34	3505.23		3507.38	3505.28	3504.58	3506.8	3505.46	3504.64			-1.72	-1.51	-1.5	-0.05		-1.14	-0.93	-0.92	-0.23				3529.39	3529.71	3529.75	3530.75		3531.03	3530.8	3530.53	3530.8	3531.01	3530.57				-1.64	-1.32	-1.28	-0.05
C2H4	826.9				826.33	826.55	826.65			826.12	825.66	826.76	826.16	825.78	827.79	826.32	825.93			-0.43	-0.21	-0.11	-0.04	-0.12	-1.46	-1.24	-1.14	-0.2	-0.27		C2H4	834.94	835.19	835.32	835.55	834.49	835.48	835.65	835.71	836.37	835.76	835.32				-0.54	-0.29	-0.16	-0.1
	955.3				949.41	949.48	949.7			950.58	952.64	945.52	951.52	952.86	945.64	951.58	952.83			3.89	3.96	4.18	-0.94	-0.22	3.77	3.84	4.06	-1	-0.19			979.75	979.88	980.07	979.14	980.44	975.83	980.15	981.41	975.89	980.1	981.46				3.92	4.05	4.24	-1.01
	967.8				966.35	966.4	966.47			964.7	964.98	965.59	964.98	965.11	965.7	964.99	965.17			0.76	0.81	0.88	-0.28	-0.13	0.65	0.7	0.77	-0.29	-0.19			986.3	986.29	986.34	985.24	986.2	985.41	985.39	985.91	985.44	985.52	985.73				0.89	0.88	0.93	-0.15
	1052.2				1053.76	1053.85	1053.93			1051.79	1052.7	1052.13	1051.91	1052.58	1052.72	1052.11	1052.59			1.63	1.72	1.8	-0.12	0.12	1.04	1.13	1.21	-0.32	0.11			1069.6	1069.79	1069.85	1068.48	1068.92	1067.93	1068.73	1069.4	1068.47	1068.77	1069.51				1.67	1.86	1.92	-0.25
	1246.8				1248.24	1248.45	1248.5			1249.15	1249.47	1248.75	1249.25	1249.63	1249.84	1249.4	1249.71			-0.51	-0.3	-0.25	-0.1	-0.16	-1.6	-1.39	-1.34	-0.25	-0.24			1260.37	1260.71	1260.71	1262.5	1262.45	1261.01	1262.57	1263.16	1262.07	1262.74	1263.01				-0.64	-0.3	-0.3	-0.07
	1371.6				1371.23	1371.32	1371.36			1369.71	1368.64	1371.28	1369.67	1369.06	1372.27	1369.87	1369.08			-0.05	0.04	0.08	0.04	-0.42	-1.04	-0.95	-0.91	-0.16	-0.44			1388.04	1388.22	1388.29	1388.21	1387.24	1388.12	1388.2	1388.12	1389.1	1388.36	1388.02				-0.08	0.1	0.17	0.01
	1479.2				1479.94	1480.09	1480.14			1478.26	1478.38	1480.35	1478.22	1478.09	1481.66	1478.43	1478.05			-0.41	-0.26	-0.21	0.04	0.29	-1.72	-1.57	-1.52	-0.17	0.33			1493.1	1493.24	1493.28	1493.43	1493.91	1493.43	1493.38	1493.66	1494.74	1493.61	1493.78				-0.33	-0.19	-0.15	0.05
	1676.5				1673.64	1673.77	1673.84			1673.04	1672.32	1674.33	1673.04	1672.56	1675.61	1673.38	1672.56			-0.69	-0.56	-0.49	0	-0.24	-1.97	-1.84	-1.77	-0.34	-0.24			1702.77	1703.01	1703.11	1704.77	1704.77	1703.49	1704.78	1705.06	1704.67	1705.11	1705.02				-0.72	-0.48	-0.38	-0.01
	3146.8				3143.03	3143.18	3143.21			3141.85	3141.38	3142.51	3141.94	3141.66	3142.98	3142.16	3141.67			0.52	0.67	0.7	-0.09	-0.28	0.05	0.2	0.23	-0.31	-0.29			3162.23	3162.55	3162.64	3162.66	3162.41	3161.89	3162.76	3162.87	3162.38	3162.98	3162.79				0.34	0.66	0.75	-0.1
	3163				3158.64	3158.78	3158.81			3156.74	3156.33	3157.98	3156.84	3156.46	3158.32	3157.08	3156.47			0.66	0.8	0.83	-0.1	-0.13	0.32	0.46	0.49	-0.34	-0.14			3179.14	3179.41	3179.5	3179.18	3179.1	3178.62	3179.29	3179.32	3178.98	3179.52	3179.33				0.52	0.79	0.88	-0.11
	3228.5				3225.67	3225.84	3225.87			3223.74	3223.97	3224.71	3223.83	3224.01	3225.19	3224.03	3224			0.96	1.13	1.16	-0.09	-0.04	0.48	0.65	0.68	-0.29	-0.03			3243.8	3244.11	3244.19	3243.7	3244.17	3242.93	3243.79	3244.13	3243.54	3243.99	3244.15				0.87	1.18	1.26	-0.09
	3254.5				3251.3	3251.46	3251.49			3249.43	3249.61	3250.52	3249.51	3249.57	3250.85	3249.73	3249.59			0.78	0.94	0.97	-0.08	0.04	0.45	0.61	0.64	-0.3	0.02			3269.19	3269.44	3269.53	3269.12	3269.48	3268.46	3269.2	3269.41	3268.91	3269.41	3269.49				0.73	0.98	1.07	-0.08
CCl2	336.92				341.05	341.08	341.14			340.6	340.26	341.44	340.7	340.24	341.45	340.75	340.25			-0.39	-0.36	-0.3	-0.1	0.02	-0.4	-0.37	-0.31	-0.15	0.01		CCl2	347.62	347.69	347.73	347.79	347.69	347.98	347.91	347.67	348.01	347.93	347.69				-0.36	-0.29	-0.25	-0.12
	733.37				740.7	740.76	740.86			739.85	739.45	741.33	739.56	739.5	741.24	739.61	739.53			-0.63	-0.57	-0.47	0.29	-0.05	-0.54	-0.48	-0.38	0.24	-0.08			756.26	756.29	756.48	756.38	756.22	756.79	756.12	756.22	756.74	756.14	756.24				-0.53	-0.5	-0.31	0.26
	772.17				782.31	782.68	782.82			782.56	781.48	784.97	782.37	781.46	785.37	782.49	781.49			-2.66	-2.29	-2.15	0.19	0.02	-3.06	-2.69	-2.55	0.07	-0.01			806.04	806.36	806.55	809.15	808.84	808.57	809.02	808.83	809.03	809.13	808.84				-2.53	-2.21	-2.02	0.13
CF2	674.94				675.37	675.56	675.7			675.48	675.43	676.26	675.53	675.37	677.83	675.75	675.44			-0.89	-0.7	-0.56	-0.05	0.06	-2.46	-2.27	-2.13	-0.27	-0.01		CF2	688.98	689.19	689.32	690.38	690.61	689.84	690.48	690.61	691.38	690.61	690.66				-0.86	-0.65	-0.52	-0.1
	1139.16				1142.75	1143.12	1143.34			1144.24	1143.59	1143	1143.91	1143.47	1143.54	1144.44	1143.63			-0.25	0.12	0.34	0.33	0.12	-0.79	-0.42	-0.2	-0.2	-0.04			1175.07	1175.44	1175.64	1179.63	1179.76	1175.46	1179.29	1179.87	1175.92	1179.68	1179.95				-0.39	-0.02	0.18	0.34
	1246.16				1250.06	1250.41	1250.57			1250.2	1249.72	1249.83	1249.97	1249.62	1250.5	1250.4	1249.72			0.23	0.58	0.74	0.23	0.1	-0.44	-0.09	0.07	-0.2	0			1279.55	1279.87	1280.01	1282.33	1282.59	1279.33	1282.15	1282.59	1279.98	1282.42	1282.65				0.22	0.54	0.68	0.18
CH4	1343.1				1348.86	1348.96	1349.01			1345.87	1343.78	1350.19	1345.53	1345.07	1350.79	1345.64	1345.08			-1.33	-1.23	-1.18	0.34	-1.29	-1.93	-1.83	-1.78	0.23	-1.3		CH4	1358.79	1358.86	1358.89	1358.28	1357.69	1360.06	1357.94	1358.2	1360.64	1358.09	1358.35				-1.27	-1.2	-1.17	0.34
	1343.1				1348.87	1348.98	1349.03			1345.91	1344.09	1350.2	1345.56	1345.09	1350.82	1345.67	1345.09			-1.33	-1.22	-1.17	0.35	-1	-1.95	-1.84	-1.79	0.24	-1			1358.9	1358.97	1359.01	1358.37	1357.83	1360.18	1358.03	1358.34	1360.75	1358.18	1358.36				-1.28	-1.21	-1.17	0.34
	1343.1				1348.93	1349.03	1349.08			1345.93	1345.75	1350.27	1345.6	1345.14	1350.86	1345.71	1345.12			-1.34	-1.24	-1.19	0.33	0.61	-1.93	-1.83	-1.78	0.22	0.63			1359.11	1359.18	1359.22	1358.57	1359.17	1360.39	1358.23	1358.48	1360.99	1358.38	1358.58				-1.28	-1.21	-1.17	0.34
	1571.8				1573.03	1573.13	1573.17			1570.98	1570.37	1573.85	1570.81	1570.65	1574.58	1570.98	1570.66			-0.82	-0.72	-0.68	0.17	-0.28	-1.55	-1.45	-1.41	0	-0.29			1581.86	1581.96	1581.99	1581.44	1581.46	1582.67	1581.27	1581.66	1583.38	1581.45	1581.66				-0.81	-0.71	-0.68	0.17
	1571.8				1573.06	1573.17	1573.21			1571.06	1570.7	1573.89	1570.88	1570.69	1574.63	1571.05	1570.7			-0.83	-0.72	-0.68	0.18	0.01	-1.57	-1.46	-1.42	0.01	0			1581.9	1582	1582.03	1581.5	1581.56	1582.71	1581.33	1581.87	1583.44	1581.51	1581.76				-0.81	-0.71	-0.68	0.17
	3035.9				3038.98	3039.13	3039.16			3036.03	3036.04	3039.32	3036.19	3036.24	3039.56	3036.63	3036.27			-0.34	-0.19	-0.16	-0.16	-0.2	-0.58	-0.43	-0.4	-0.6	-0.23			3054.3	3054.57	3054.66	3053.45	3053.67	3054.81	3053.62	3053.77	3055.02	3053.86	3053.79				-0.51	-0.24	-0.15	-0.17
	3158.3				3160	3160.17	3160.21			3157.87	3158.21	3159.67	3158	3158.42	3160.16	3158.43	3158.45			0.33	0.5	0.54	-0.13	-0.21	-0.16	0.01	0.05	-0.56	-0.24			3173.34	3173.65	3173.75	3172.99	3173.22	3173.2	3173.14	3173.42	3173.65	3173.35	3173.44				0.14	0.45	0.55	-0.15
	3158.3				3160	3160.18	3160.21			3157.89	3158.41	3159.68	3158.03	3158.43	3160.16	3158.46	3158.46			0.32	0.5	0.53	-0.14	-0.02	-0.16	0.02	0.05	-0.57	-0.05			3173.41	3173.72	3173.81	3173.05	3173.23	3173.27	3173.2	3173.46	3173.71	3173.41	3173.48				0.14	0.45	0.54	-0.15
	3158.3				3160.03	3160.21	3160.24			3157.89	3158.65	3159.71	3158.03	3158.45	3160.19	3158.47	3158.48			0.32	0.5	0.53	-0.14	0.2	-0.16	0.02	0.05	-0.58	0.17			3173.48	3173.79	3173.89	3173.12	3173.62	3173.34	3173.28	3173.5	3173.8	3173.49	3173.53				0.14	0.45	0.55	-0.16
Cl2	559.7				567.85	567.85	567.86			562.7	564.74	567.6	562.53	564.76	567.47	562.49	564.7			0.25	0.25	0.26	0.17	-0.02	0.38	0.38	0.39	0.21	0.04		Cl2	581	580.99	580.98	579	580.28	580.8	578.83	580.3	580.7	578.77	580.25				0.2	0.19	0.18	0.17
ClCN	381.826				383.75	383.78	383.92			383.2	383.33	384.8	383.75	382.94	385.2	383.51	383			-1.05	-1.02	-0.88	-0.55	0.39	-1.45	-1.42	-1.28	-0.31	0.33		ClCN	397.53	397.66	397.75	397.51	397.5	398.32	397.96	397.48	398.77	397.68	397.62				-0.79	-0.66	-0.57	-0.45
	381.826				383.75	383.78	383.94			383.21	383.87	384.81	383.82	383.08	385.23	383.52	383.11			-1.06	-1.03	-0.87	-0.61	0.79	-1.48	-1.45	-1.29	-0.31	0.76			397.59	397.68	397.75	397.51	397.71	398.41	398.05	397.48	398.83	397.77	397.62				-0.82	-0.73	-0.66	-0.54
	747.728				749.58	749.68	749.72			748.62	748.46	750.53	748.74	748.41	750.52	748.7	748.41			-0.95	-0.85	-0.81	-0.12	0.05	-0.94	-0.84	-0.8	-0.08	0.05			760.46	760.59	760.64	760.78	760.67	761.63	760.85	760.79	761.71	760.83	760.8				-1.17	-1.04	-0.99	-0.07
	2249.14				2260.06	2260.5	2260.71			2256.03	2254.32	2258.88	2256.32	2254.34	2260.55	2256.7	2254.37			1.18	1.62	1.83	-0.29	-0.02	-0.49	-0.05	0.16	-0.67	-0.05			2329.83	2330.35	2330.58	2332.13	2332.57	2328.95	2332.41	2332.67	2330.62	2332.75	2332.7				0.88	1.4	1.63	-0.28
ClF	783.45				796.54	796.68	796.75			793.5	792.89	798.48	793.64	792.88	798.8	793.85	792.91			-1.94	-1.8	-1.73	-0.14	0.01	-2.26	-2.12	-2.05	-0.35	-0.02		ClF	823.11	823.25	823.31	824.75	825.45	824.99	824.9	825.51	825.31	825.07	825.51				-1.88	-1.74	-1.68	-0.15
CO2	672.9				670.26	670.39	670.52			675.09	673.78	672.45	674.85	674.34	673.28	675.23	674.13			-2.19	-2.06	-1.93	0.24	-0.56	-3.02	-2.89	-2.76	-0.14	-0.35		CO2	694.26	694.45	694.54	699.3	697.93	696.11	699.19	699.23	696.99	699.4	699.11				-1.85	-1.66	-1.57	0.11
	672.9				670.26	670.39	670.52			675.09	673.8	672.45	674.85	674.34	673.28	675.23	674.13			-2.19	-2.06	-1.93	0.24	-0.54	-3.02	-2.89	-2.76	-0.14	-0.33			694.26	694.45	694.54	699.3	698.08	696.11	699.19	699.23	696.99	699.4	699.11				-1.85	-1.66	-1.57	0.11
	1353.8				1356.18	1356.56	1356.75			1355.81	1354.54	1355.86	1355.82	1354.95	1357.14	1356.21	1354.86			0.32	0.7	0.89	-0.01	-0.41	-0.96	-0.58	-0.39	-0.4	-0.32			1396.58	1396.97	1397.14	1398.74	1398.5	1396.2	1398.76	1398.93	1397.5	1399.08	1398.93				0.38	0.77	0.94	-0.02
	2393.5				2399.13	2399.67	2399.99			2398.77	2397.3	2398.62	2398.95	2397.44	2400.69	2399.55	2397.38			0.51	1.05	1.37	-0.18	-0.14	-1.56	-1.02	-0.7	-0.78	-0.08			2435	2435.55	2435.86	2437.94	2437.97	2434.43	2438.14	2437.98	2436.57	2438.69	2437.99				0.57	1.12	1.43	-0.2
CO	2169.81				2169.95	2170.56	2170.83			2170.07	2168.65	2169.82	2170.28	2168.77	2172.41	2170.72	2168.79			0.13	0.74	1.01	-0.21	-0.12	-2.46	-1.85	-1.58	-0.65	-0.14		CO	2234.36	2234.93	2235.2	2238.45	2238.72	2234.16	2238.65	2238.84	2236.67	2239.07	2238.86				0.2	0.77	1.04	-0.2
CS2	398.019				391.99	392.13	392.16			400.12	400.35	399.8	399.38	400.39	398.96	399.66	400.29			-7.81	-7.67	-7.64	0.74	-0.04	-6.97	-6.83	-6.8	0.46	0.06		CS2	406.37	406.63	406.61	415.11	415.83	414.27	414.4	415.86	413.42	414.9	415.76				-7.9	-7.64	-7.66	0.71
	398.019				391.99	392.14	392.16			400.12	400.57	399.8	399.38	400.4	398.96	399.66	400.29			-7.81	-7.66	-7.64	0.74	0.17	-6.97	-6.82	-6.8	0.46	0.28			406.38	406.63	406.61	415.33	415.92	414.27	414.41	415.87	413.42	414.9	415.76				-7.89	-7.64	-7.66	0.92
	672.276				676.03	676.08	676.11			675.16	674.74	676.18	675.27	674.73	676.27	675.23	674.74			-0.15	-0.1	-0.07	-0.11	0.01	-0.24	-0.19	-0.16	-0.07	0			693.72	693.8	693.82	693.84	693.8	693.9	693.89	693.85	693.98	693.92	693.84				-0.18	-0.1	-0.08	-0.05
	1558.68				1565.04	1565.23	1565.27			1564.51	1563.36	1566.8	1564.25	1563.35	1566.69	1564.27	1563.39			-1.76	-1.57	-1.53	0.26	0.01	-1.65	-1.46	-1.42	0.24	-0.03			1577.2	1577.41	1577.44	1577.6	1576.72	1578.87	1577.29	1576.73	1578.74	1577.36	1576.76				-1.67	-1.46	-1.43	0.31
CS	1285.08				1291.71	1291.87	1291.98			1289.15	1288	1292.13	1289.33	1288.08	1292.63	1289.41	1288.11			-0.42	-0.26	-0.15	-0.18	-0.08	-0.92	-0.76	-0.65	-0.26	-0.11		CS	1341.17	1341.35	1341.45	1341.68	1341.57	1341.71	1341.88	1341.64	1342.15	1341.95	1341.68				-0.54	-0.36	-0.26	-0.2
F2	916.64				950.29	950.52	950.6			938	935.55	946.9	937.34	935.66	948.81	937.54	935.63			3.39	3.62	3.7	0.66	-0.11	1.48	1.71	1.79	0.46	-0.08		F2	1027.05	1027.23	1027.31	1026.17	1027.35	1023.35	1025.57	1027.43	1025.37	1025.69	1027.41				3.7	3.88	3.96	0.6
H2CO	1184.76				1189.88	1190.11	1190.19			1188.56	1188.27	1190.37	1188.79	1188.31	1190.94	1189.05	1188.31			-0.49	-0.26	-0.18	-0.23	-0.04	-1.06	-0.83	-0.75	-0.49	-0.04		H2CO	1212.01	1212.17	1212.27	1212.47	1212.91	1212.44	1212.67	1212.72	1212.99	1212.97	1212.76				-0.43	-0.27	-0.17	-0.2
	1269.57				1273.26	1273.59	1273.69			1270.97	1270.8	1274.11	1271.03	1271.27	1275.05	1271.27	1271.33			-0.85	-0.52	-0.42	-0.06	-0.47	-1.79	-1.46	-1.36	-0.3	-0.53			1288.06	1288.22	1288.38	1287.75	1288.04	1288.83	1287.84	1288.18	1289.66	1288.08	1288.36				-0.77	-0.61	-0.45	-0.09
	1535.78				1538.52	1538.75	1538.83			1535.47	1534.88	1539.35	1535.51	1535.05	1540.46	1535.76	1535.08			-0.83	-0.6	-0.52	-0.04	-0.17	-1.94	-1.71	-1.63	-0.29	-0.2			1554.35	1554.49	1554.59	1553.69	1553.82	1555.14	1553.73	1553.85	1556.22	1553.97	1553.93				-0.79	-0.65	-0.55	-0.04
	1773.64				1783.63	1784.08	1784.3			1782.51	1781.31	1785.06	1782.67	1781.42	1786.49	1783.04	1781.44			-1.43	-0.98	-0.76	-0.16	-0.11	-2.86	-2.41	-2.19	-0.53	-0.13			1828.97	1829.32	1829.53	1832.34	1832.64	1830.28	1832.5	1832.73	1831.68	1832.85	1832.76				-1.31	-0.96	-0.75	-0.16
	2937.11				2933.58	2933.87	2933.96			2934.7	2934.7	2933.33	2934.73	2934.89	2934.32	2935	2934.92			0.25	0.54	0.63	-0.03	-0.19	-0.74	-0.45	-0.36	-0.3	-0.22			2961.57	2961.83	2961.94	2963.93	2964.1	2961.33	2963.95	2964.31	2962.13	2964.22	2964.41				0.24	0.5	0.61	-0.02
	3012.39				3005.07	3005.29	3005.39			3006.8	3007.25	3004.56	3006.81	3007.22	3005.58	3007.06	3007.25			0.51	0.73	0.83	-0.01	0.03	-0.51	-0.29	-0.19	-0.26	0			3033.96	3034.22	3034.32	3036.67	3037.31	3033.48	3036.68	3037.32	3034.34	3036.92	3037.35				0.48	0.74	0.84	-0.01
H2CS	1002.88				1007.71	1007.47	1007.51			1005.03	1004.59	1008.09	1005.06	1004.55	1008.35	1005.26	1004.56			-0.38	-0.62	-0.58	-0.03	0.04	-0.64	-0.88	-0.84	-0.23	0.03		H2CS	1017.74	1018.07	1018.03	1017.26	1017.38	1018.68	1016.96	1017.1	1018.91	1017.08	1016.84				-0.94	-0.61	-0.65	0.3
	1004.92				1007.92	1007.85	1007.88			1005.62	1005.1	1008.45	1005.24	1005.12	1008.38	1005.42	1005.05			-0.53	-0.6	-0.57	0.38	-0.02	-0.46	-0.53	-0.5	0.2	0.05			1032.05	1032.17	1032.2	1031.6	1032.29	1032.7	1031.4	1032.25	1032.66	1031.82	1032.19				-0.65	-0.53	-0.5	0.2
	1075.52				1082.92	1083.02	1083.05			1079.71	1078.75	1083.53	1079.83	1078.85	1083.5	1079.81	1078.82			-0.61	-0.51	-0.48	-0.12	-0.1	-0.58	-0.48	-0.45	-0.1	-0.07			1112.5	1112.6	1112.65	1111.97	1111.83	1113.13	1112.07	1111.93	1113.12	1112.06	1111.94				-0.63	-0.53	-0.48	-0.1
	1495.9				1500.68	1500.74	1500.77			1496.5	1495.35	1501.86	1496.59	1495.44	1502.68	1496.8	1495.35			-1.18	-1.12	-1.09	-0.09	-0.09	-2	-1.94	-1.91	-0.3	0			1517.95	1518.17	1518.19	1517.26	1517.2	1519.29	1517.32	1517.24	1520.15	1517.47	1517.22				-1.34	-1.12	-1.1	-0.06
	3088.24				3087.19	3087.44	3087.57			3085.53	3084.89	3086.5	3085.71	3085.03	3087.46	3086	3085.02			0.69	0.94	1.07	-0.18	-0.14	-0.27	-0.02	0.11	-0.47	-0.13			3111.94	3112.32	3112.42	3112.5	3112.56	3111.39	3112.71	3112.64	3112.15	3112.98	3112.7				0.55	0.93	1.03	-0.21
	3180.68				3177.48	3177.86	3177.97			3177.41	3177.16	3176.74	3177.56	3177.19	3177.91	3177.78	3177.22			0.74	1.12	1.23	-0.15	-0.03	-0.43	-0.05	0.06	-0.37	-0.06			3201.06	3201.39	3201.5	3202.61	3202.75	3200.3	3202.75	3202.83	3201.27	3202.95	3202.81				0.76	1.09	1.2	-0.14
H2O	1648.47				1650.07	1650.07	1650.09			1651.41	1650.18	1652.61	1651.59	1650.46	1653.47	1651.71	1650.4			-2.54	-2.54	-2.52	-0.18	-0.28	-3.4	-3.4	-3.38	-0.3	-0.22		H2O	1661	1660.89	1660.83	1664.03	1663.67	1663.38	1664.22	1663.88	1664.2	1664.32	1663.89				-2.38	-2.49	-2.55	-0.19
	3832.17				3841.99	3842.57	3842.69			3838.32	3837.39	3841.8	3838.64	3837.43	3846.52	3839.38	3837.47			0.19	0.77	0.89	-0.32	-0.04	-4.53	-3.95	-3.83	-1.06	-0.08			3877.32	3878.2	3878.45	3879.88	3880.63	3877.78	3880.21	3880.69	3882.19	3880.93	3880.71				-0.46	0.42	0.67	-0.33
	3942.53				3951.61	3952.18	3952.29			3948.33	3947.87	3950.63	3948.62	3947.93	3955.39	3949.38	3947.92			0.98	1.55	1.66	-0.29	-0.06	-3.78	-3.21	-3.1	-1.05	-0.05			3984.61	3985.53	3985.8	3986.98	3988.05	3984.35	3987.28	3988.09	3988.83	3988.03	3988.11				0.26	1.18	1.45	-0.3
H2S	1214.5				1217.08	1217.06	1217.02			1214.73	1213.21	1218.8	1214.75	1213.26	1218.78	1214.9	1213.28			-1.72	-1.74	-1.78	-0.02	-0.05	-1.7	-1.72	-1.76	-0.17	-0.07		H2S	1229.03	1228.97	1229.02	1228.99	1228.33	1230.79	1229.03	1228.38	1230.72	1229.16	1228.41				-1.76	-1.82	-1.77	-0.04
	2721.9				2735.83	2735.84	2735.83			2726.62	2725.74	2734.62	2726.8	2725.84	2735.32	2727.06	2725.86			1.21	1.22	1.21	-0.18	-0.1	0.51	0.52	0.51	-0.44	-0.12			2752.61	2752.61	2752.63	2748.08	2747.36	2751.44	2748.28	2747.45	2752.12	2748.48	2747.47				1.17	1.17	1.19	-0.2
	2733.4				2751.22	2751.26	2751.26			2741.72	2741.28	2750.1	2741.91	2741.39	2750.81	2742.18	2741.39			1.12	1.16	1.16	-0.19	-0.11	0.41	0.45	0.45	-0.46	-0.11			2766.76	2766.81	2766.8	2761.96	2761.49	2765.6	2762.16	2761.6	2766.38	2762.4	2761.59				1.16	1.21	1.2	-0.2
HCl	2990.95				3012.48	3012.61	3012.61			2998.39	2996.83	3009.97	2998.86	2996.94	3011.24	2998.73	2996.97			2.51	2.64	2.64	-0.47	-0.11	1.24	1.37	1.37	-0.34	-0.14		HCl	3028.96	3029.08	3029.09	3021.5	3020.75	3026.49	3022.06	3020.99	3027.75	3022.11	3021.03				2.47	2.59	2.6	-0.56
HCN	726.9				733.23	733.36	733.44			729.58	729.06	730.59	728.93	728.98	730.44	729.08	728.91			2.64	2.77	2.85	0.65	0.08	2.79	2.92	3	0.5	0.15		HCN	758.53	758.62	758.73	756.21	755.88	756.02	755.57	755.81	755.55	755.62	755.78				2.51	2.6	2.71	0.64
	726.9				733.23	733.36	733.44			729.62	729.09	730.59	728.93	728.99	730.44	729.08	728.91			2.64	2.77	2.85	0.69	0.1	2.79	2.92	3	0.54	0.18			758.53	758.62	758.73	756.22	755.89	756.02	755.58	755.81	755.55	755.7	755.82				2.51	2.6	2.71	0.64
	2127.2				2132.39	2132.91	2133.13			2130.65	2129.45	2131.81	2130.79	2129.49	2133.54	2131.17	2129.52			0.58	1.1	1.32	-0.14	-0.04	-1.15	-0.63	-0.41	-0.52	-0.07			2190.52	2191.01	2191.22	2192.99	2193.44	2189.94	2193.13	2193.48	2191.61	2193.48	2193.51				0.58	1.07	1.28	-0.14
	3442.5				3440.57	3440.77	3440.92			3439.18	3438.77	3440.73	3439.26	3438.74	3440.71	3439.46	3438.77			-0.16	0.04	0.19	-0.08	0.03	-0.14	0.06	0.21	-0.28	0			3466.91	3467.24	3467.31	3467.68	3467.78	3466.82	3467.77	3467.74	3467.16	3467.97	3467.77				0.09	0.42	0.49	-0.09
HF	4138.32				4147.78	4148.47	4148.6			4144.76	4143.5	4148.98	4144.98	4143.37	4156.58	4146.49	4143.48			-1.2	-0.51	-0.38	-0.22	0.13	-8.8	-8.11	-7.98	-1.73	0.02		HF	4185.29	4186.23	4186.45	4190.76	4191.33	4187.05	4190.89	4191.21	4194.74	4191.77	4191.28				-1.76	-0.82	-0.6	-0.13
HNO	1546.5				1552.79	1553.05	1553.21			1551.11	1549.7	1553.86	1551.35	1549.83	1554.78	1551.56	1549.96			-1.07	-0.81	-0.65	-0.24	-0.13	-1.99	-1.73	-1.57	-0.45	-0.26		HNO	1587.94	1588.19	1588.25	1588.95	1589.03	1588.64	1588.99	1589.03	1589.57	1589.11	1589.06				-0.7	-0.45	-0.39	-0.04
	1603.8				1613.09	1613.35	1613.53			1610.73	1608.98	1613.9	1610.98	1609.15	1614.55	1611.18	1609.23			-0.81	-0.55	-0.37	-0.25	-0.17	-1.46	-1.2	-1.02	-0.45	-0.25			1679.54	1680.04	1680.24	1684.41	1684.77	1680.87	1684.75	1684.96	1681.5	1684.92	1684.99				-1.33	-0.83	-0.63	-0.34
	2954.2				2963.44	2963.52	2963.72			2962.8	2962.58	2961.82	2962.93	2962.55	2965.29	2963.14	2962.61			1.62	1.7	1.9	-0.13	0.03	-1.85	-1.77	-1.57	-0.34	-0.03			3017.88	3018.57	3018.81	3022.19	3023.4	3017.1	3022.35	3023.34	3020.47	3022.67	3023.37				0.78	1.47	1.71	-0.16
HOCl	739.3				753.09	753.3	753.37			749.73	749.22	754.17	749.6	749.16	754.82	749.71	749.17			-1.08	-0.87	-0.8	0.13	0.06	-1.73	-1.52	-1.45	0.02	0.05		HOCl	781.28	781.49	781.54	782.34	782.96	782.38	782.21	782.91	783.14	782.34	782.93				-1.1	-0.89	-0.84	0.13
	1272.1				1281.43	1281.44	1281.52			1276.52	1276.59	1280.33	1276.6	1276.69	1280.47	1276.64	1276.73			1.1	1.11	1.19	-0.08	-0.1	0.96	0.97	1.05	-0.12	-0.14			1300.06	1300.28	1300.1	1298.05	1298.62	1299.19	1298.08	1298.62	1299.64	1298.18	1298.7				0.87	1.09	0.91	-0.03
	3797.1				3806.5	3807.53	3807.85			3802.38	3800.94	3807.26	3802.77	3801.05	3812.79	3803.8	3801.13			-0.76	0.27	0.59	-0.39	-0.11	-6.29	-5.26	-4.94	-1.42	-0.19			3850.44	3851.42	3851.55	3853.73	3854.43	3850.84	3854.1	3854.58	3855.34	3854.85	3854.61				-0.4	0.58	0.71	-0.37
N2	2358.57				2366.74	2367.42	2367.78			2366.13	2364.91	2367.16	2366.36	2365.12	2369.52	2366.91	2365.16			-0.42	0.26	0.62	-0.23	-0.21	-2.78	-2.1	-1.74	-0.78	-0.25		N2	2437.62	2438.27	2438.56	2442.59	2443.47	2438.08	2442.82	2443.67	2440.23	2443.34	2443.71				-0.46	0.19	0.48	-0.23
NH3	1052.8				1059.44	1059.37	1059.34			1057.39	1056.98	1061.39	1057.08	1056.94	1059.35	1056.79	1056.88			-1.95	-2.02	-2.05	0.31	0.04	0.09	0.02	-0.01	0.6	0.1		NH3	1062.32	1061.76	1061.47	1060.52	1060.46	1062.86	1060.48	1060.42	1061.34	1060.41	1060.34				-0.54	-1.1	-1.39	0.04
	1675.7				1678.16	1678.24	1678.26			1676.01	1675.79	1680.6	1676.29	1675.81	1680.96	1676.39	1675.81			-2.44	-2.36	-2.34	-0.28	-0.02	-2.8	-2.72	-2.7	-0.38	-0.02			1689.39	1689.4	1689.4	1689.2	1689.6	1691.65	1689.51	1689.62	1692.12	1689.65	1689.63				-2.26	-2.25	-2.25	-0.31
	1675.7				1678.17	1678.25	1678.27			1676.05	1675.85	1680.61	1676.33	1675.87	1680.97	1676.43	1675.87			-2.44	-2.36	-2.34	-0.28	-0.02	-2.8	-2.72	-2.7	-0.38	-0.02			1689.43	1689.48	1689.44	1689.22	1689.61	1691.73	1689.51	1689.63	1692.14	1689.65	1689.63				-2.3	-2.25	-2.29	-0.29
	3483.1				3484.09	3484.44	3484.53			3481.22	3481.49	3484.96	3481.58	3481.56	3487.78	3482.28	3481.56			-0.87	-0.52	-0.43	-0.36	-0.07	-3.69	-3.34	-3.25	-1.06	-0.07			3512.11	3512.79	3513.02	3513.86	3514.71	3513.98	3514.09	3514.75	3515.88	3514.46	3514.75				-1.87	-1.19	-0.96	-0.23
	3616				3615.03	3615.39	3615.47			3613.05	3613.55	3615.58	3613.32	3613.61	3618.95	3614.04	3613.62			-0.55	-0.19	-0.11	-0.27	-0.06	-3.92	-3.56	-3.48	-0.99	-0.07			3641.16	3641.91	3642.18	3643.54	3644.49	3642.9	3643.66	3644.55	3645.29	3644.02	3644.57				-1.74	-0.99	-0.72	-0.12
	3616				3615.05	3615.42	3615.5			3613.08	3613.58	3615.62	3613.34	3613.64	3618.97	3614.07	3613.64			-0.57	-0.2	-0.12	-0.26	-0.06	-3.92	-3.55	-3.47	-0.99	-0.06			3641.17	3641.94	3642.2	3643.57	3644.53	3642.93	3643.7	3644.59	3645.32	3644.06	3644.58				-1.76	-0.99	-0.73	-0.13
NNO	596.3				604.66	604.58	604.98			602.33	600.9	601.28	601.7	601.07	601.63	601.94	600.57			3.38	3.3	3.7	0.63	-0.17	3.03	2.95	3.35	0.39	0.33		NNO	631.47	631.38	631.65	630.06	629.27	627.54	629.56	629.2	627.9	629.58	628.39				3.93	3.84	4.11	0.5
	596.3				604.66	604.59	604.98			602.33	601.05	601.28	601.7	601.07	601.63	601.94	600.57			3.38	3.31	3.7	0.63	-0.02	3.03	2.96	3.35	0.39	0.48			631.47	631.38	631.65	630.06	629.38	627.54	629.57	629.2	627.9	629.59	628.4				3.93	3.84	4.11	0.49
	1298.3				1308.28	1308.64	1308.88			1306.78	1305.09	1308.44	1306.87	1305.25	1309.1	1307.07	1305.41			-0.16	0.2	0.44	-0.09	-0.16	-0.82	-0.46	-0.22	-0.29	-0.32			1335.52	1335.93	1336.14	1336.99	1336.37	1335.71	1337.15	1336.37	1336.46	1337.29	1336.39				-0.19	0.22	0.43	-0.16
	2282.1				2294.6	2295.29	2295.71			2293.15	2291.2	2293.27	2293	2291.37	2295.27	2293.56	2291.48			1.33	2.02	2.44	0.15	-0.17	-0.67	0.02	0.44	-0.41	-0.28			2370.02	2370.69	2371.07	2373.61	2373.8	2368.69	2373.5	2373.87	2370.69	2373.99	2373.89				1.33	2	2.38	0.11
OCS	524.359				527.27	527.22	527.3			526.67	525.96	527	526.59	526.35	526.22	527.11	526.19			0.27	0.22	0.3	0.08	-0.39	1.05	1	1.08	-0.44	-0.23		OCS	544.33	544.19	544.38	544.27	544.37	544.05	544.03	544.26	543.38	544.42	544.02				0.28	0.14	0.33	0.24
	524.359				527.27	527.23	527.3			526.67	526.11	527.01	526.6	526.36	526.22	527.11	526.22			0.26	0.22	0.29	0.07	-0.25	1.05	1.01	1.08	-0.44	-0.11			544.33	544.33	544.38	544.27	544.5	544.05	544.07	544.28	543.38	544.43	544.03				0.28	0.28	0.33	0.2
	875.291				878.96	879.12	879.17			877.7	877.13	879.42	877.74	877.12	879.53	877.79	877.12			-0.46	-0.3	-0.25	-0.04	0.01	-0.57	-0.41	-0.36	-0.09	0.01			889.79	889.89	889.96	889.27	888.84	890.47	889.22	888.92	890.39	889.27	888.91				-0.68	-0.58	-0.51	0.05
	2093.72				2099.04	2099.55	2099.75			2097.56	2096.33	2099.47	2097.72	2096.36	2101.02	2098.13	2096.37			-0.43	0.08	0.28	-0.16	-0.03	-1.98	-1.47	-1.27	-0.57	-0.04			2146.56	2146.92	2147.13	2148.75	2148.8	2146.98	2148.89	2148.93	2148.4	2149.24	2148.95				-0.42	-0.06	0.15	-0.14
PH3	1015.03				1010.97	1010.97	1010.97			1011.72	1011.87	1012.36	1011.7	1011.99	1012.32	1011.91	1012.01			-1.39	-1.39	-1.39	0.02	-0.12	-1.35	-1.35	-1.35	-0.19	-0.14		PH3	1022.45	1022.45	1022.45	1024.83	1025.16	1023.84	1024.89	1025.07	1023.58	1024.95	1025.06				-1.39	-1.39	-1.39	-0.06
	1155.47				1143.01	1143.03	1143.03			1143.39	1143.49	1144.69	1143.48	1143.64	1144.62	1143.54	1143.57			-1.68	-1.66	-1.66	-0.09	-0.15	-1.61	-1.59	-1.59	-0.15	-0.08			1153.82	1153.85	1153.82	1155.45	1155.86	1155.45	1155.54	1155.78	1155.38	1155.61	1155.83				-1.63	-1.6	-1.63	-0.09
	1155.47				1143.05	1143.05	1143.05			1143.42	1143.52	1144.71	1143.49	1143.65	1144.65	1143.56	1143.6			-1.66	-1.66	-1.66	-0.07	-0.13	-1.6	-1.6	-1.6	-0.14	-0.08			1153.86	1153.88	1153.88	1155.47	1155.91	1155.51	1155.57	1155.84	1155.39	1155.64	1155.92				-1.65	-1.63	-1.63	-0.1
	2426.67				2428.45	2428.46	2428.46			2423.79	2423.72	2428.23	2423.85	2423.8	2428.41	2424.76	2423.85			0.22	0.23	0.23	-0.06	-0.08	0.04	0.05	0.05	-0.97	-0.13			2443.5	2443.52	2443.5	2442.44	2442.16	2443.32	2442.5	2441.75	2443.44	2442.63	2442.12				0.18	0.2	0.18	-0.06
	2434.42				2435.31	2435.32	2435.33			2431.61	2431.56	2435.18	2431.79	2431.59	2435.44	2432.38	2431.65			0.13	0.14	0.15	-0.18	-0.03	-0.13	-0.12	-0.11	-0.77	-0.09			2449.16	2449.16	2449.17	2448.62	2448.43	2449.08	2448.76	2448.05	2449.11	2448.79	2448.26				0.08	0.08	0.09	-0.14
	2434.42				2435.33	2435.33	2435.34			2431.62	2431.56	2435.2	2431.8	2431.6	2435.46	2432.39	2431.66			0.13	0.13	0.14	-0.18	-0.04	-0.13	-0.13	-0.12	-0.77	-0.1			2449.18	2449.17	2449.18	2448.64	2448.46	2449.11	2448.79	2448.27	2449.29	2448.81	2448.5				0.07	0.06	0.07	-0.15
SiO	1241.54				1247.01	1247.18	1247.26			1244.01	1243.19	1247.39	1244.03	1243.28	1247.75	1244.16	1243.22			-0.38	-0.21	-0.13	-0.02	-0.09	-0.74	-0.57	-0.49	-0.15	-0.03		SiO	1294.66	1294.81	1294.88	1295.12	1295.54	1295.02	1295.16	1295.61	1295.37	1295.27	1295.52				-0.36	-0.21	-0.14	-0.04
SO2	522.21				525.79	525.91	526.14			524.98	524.1	526.05	525.12	524.57	526.27	525.23	524.5			-0.26	-0.14	0.09	-0.14	-0.47	-0.48	-0.36	-0.13	-0.25	-0.4		SO2	544.66	544.74	544.77	546.13	546.32	544.86	546.29	546.44	545.06	546.34	546.43				-0.2	-0.12	-0.09	-0.16
	1167.91				1185.33	1185.66	1185.83			1181.59	1180.87	1186.46	1181.64	1181.13	1187.41	1181.91	1181.13			-1.13	-0.8	-0.63	-0.05	-0.26	-2.08	-1.75	-1.58	-0.32	-0.26			1242.5	1242.79	1242.9	1244.22	1245.07	1243.66	1244.27	1245.22	1244.51	1244.52	1245.23				-1.16	-0.87	-0.76	-0.05
	1381.82				1397.96	1398.31	1398.48			1394.08	1393.46	1399.67	1394.38	1393.8	1400.72	1394.63	1393.8			-1.71	-1.36	-1.19	-0.3	-0.34	-2.76	-2.41	-2.24	-0.55	-0.34			1451.59	1451.89	1452	1453.25	1454.2	1453.35	1453.55	1454.42	1454.28	1453.77	1454.43				-1.76	-1.46	-1.35	-0.3
CH3OH	304.02				291.88	289.84	290.61			293.04	292.78	290.65	292.93	292.51	290.6	292.83	292.58			1.23	-0.81	-0.04	0.11	0.27	1.28	-0.76	0.01	0.21	0.2		CH3OH	293.35	293.27	293.24	295.09	291.61	295.77	295.5	294.93	293.48	295.36	295.17				-2.42	-2.5	-2.53	-0.41
	1063.51				1063.7	1064.11	1064.19			1063.68	1062.8	1064.86	1063.66	1063.31	1065.47	1063.83	1063.32			-1.16	-0.75	-0.67	0.02	-0.51	-1.77	-1.36	-1.28	-0.15	-0.52			1080.37	1080.62	1080.67	1081.59	1081.75	1081.45	1081.61	1081.8	1081.96	1081.82	1081.86				-1.08	-0.83	-0.78	-0.02
	1095.57				1091.74	1091.98	1092.02			1091.37	1090.62	1092.41	1091.37	1090.96	1092.95	1091.58	1091.06			-0.67	-0.43	-0.39	0	-0.34	-1.21	-0.97	-0.93	-0.21	-0.44			1107.14	1107.42	1107.51	1108.8	1108.83	1107.9	1108.8	1109.06	1108.34	1108.99	1109.18				-0.76	-0.48	-0.39	0
	1179.72				1184.46	1184.48	1184.55			1182.78	1181.66	1185.06	1182.74	1182.16	1185.37	1182.86	1182.26			-0.6	-0.58	-0.51	0.04	-0.5	-0.91	-0.89	-0.82	-0.08	-0.6			1197.29	1197.48	1197.55	1197.43	1197.88	1198.08	1197.44	1197.55	1198.37	1197.59	1197.59				-0.79	-0.6	-0.53	-0.01
	1389.65				1386.79	1386.53	1386.5			1384.39	1384.14	1386.97	1384.39	1383.5	1387.46	1384.51	1383.6			-0.18	-0.44	-0.47	0	0.64	-0.67	-0.93	-0.96	-0.12	0.54			1398.34	1398.37	1398.35	1398.02	1396.73	1398.86	1398	1397.87	1399.27	1398.13	1398.01				-0.52	-0.49	-0.51	0.02
	1487.65				1489.34	1489.44	1489.52			1486.54	1486.23	1490.48	1486.37	1486.02	1491.24	1486.51	1486.13			-1.14	-1.04	-0.96	0.17	0.21	-1.9	-1.8	-1.72	0.03	0.1			1504.14	1504.3	1504.36	1504.03	1504.83	1505.32	1503.86	1504.29	1506.05	1504	1504.33				-1.18	-1.02	-0.96	0.17
	1507.5				1513.74	1513.76	1513.81			1512.13	1511.4	1515.09	1512	1511.8	1515.7	1512.16	1511.9			-1.35	-1.33	-1.28	0.13	-0.4	-1.96	-1.94	-1.89	-0.03	-0.5			1525.57	1525.71	1525.76	1525.87	1524.94	1527.05	1525.71	1526.12	1527.64	1525.91	1526.17				-1.48	-1.34	-1.29	0.16
	1523.21				1524.79	1524.76	1524.77			1522.59	1523.02	1526.11	1522.53	1522.21	1526.93	1522.72	1522.35			-1.32	-1.35	-1.34	0.06	0.81	-2.14	-2.17	-2.16	-0.13	0.67			1536.27	1536.39	1536.43	1536.17	1536.11	1537.77	1536.08	1536.33	1538.48	1536.23	1536.41				-1.5	-1.38	-1.34	0.09
	3009.3				3019.06	3019.94	3020.04			3017.96	3018.69	3019.51	3018.12	3018.25	3019.83	3018.39	3018.36			-0.45	0.43	0.53	-0.16	0.44	-0.77	0.11	0.21	-0.43	0.33			3039.34	3039.59	3039.68	3039.18	3039.35	3039.1	3039.32	3039.62	3039.41	3039.52	3039.66				0.24	0.49	0.58	-0.14
	3064.73				3078.06	3078.96	3079.12			3077.93	3078.79	3078.2	3078.11	3078.45	3078.64	3078.31	3078.57			-0.14	0.76	0.92	-0.18	0.34	-0.58	0.32	0.48	-0.38	0.22			3096.87	3097.14	3097.23	3097.26	3097.38	3096.31	3097.41	3097.84	3096.83	3097.57	3097.89				0.56	0.83	0.92	-0.15
	3139.44				3139.45	3140.01	3140.13			3138.52	3139.45	3139.62	3138.72	3139.02	3139.99	3138.93	3139.06			-0.17	0.39	0.51	-0.2	0.43	-0.54	0.02	0.14	-0.41	0.39			3155.97	3156.25	3156.34	3156.17	3156.3	3155.82	3156.36	3156.73	3156.18	3156.51	3156.78				0.15	0.43	0.52	-0.19
	3860.87				3872.6	3874.23	3874.53			3871.23	3870.59	3874.12	3871.56	3870.38	3878.41	3872.37	3870.4			-1.52	0.11	0.41	-0.33	0.21	-5.81	-4.18	-3.88	-1.14	0.19			3913.6	3914.51	3914.78	3917.1	3917.71	3914.18	3917.46	3918.03	3918.5	3918.14	3918.08				-0.58	0.33	0.6	-0.36
																				Error statistics (cm-1) with CCSD(T)(F12*)																										Error statistics (cm-1) with CCSD(F12*)
																				vs.YP's VnZ-F12/OptRI					vs.YP's VnZ-F12/OptRI+																					AutoCABSs vs. YP's VnZ-F12/OptRI
																			CABS	AutoCABS-VDZ-F12	AutoCABS-VDZ-F12	AutoCABS-VDZ-F12	AutoCABS-VTZ-F12	AutoCABS-VQZ-F12	AutoCABS-VDZ-F12	AutoCABS-VDZ-F12	AutoCABS-VDZ-F12	AutoCABS-VTZ-F12	AutoCABS-VQZ-F12																CABS	AutoCABS-VDZ-F12	AutoCABS-VDZ-F12	AutoCABS-VDZ-F12	AutoCABS-VTZ-F12
																			comment	-	1 additional p function	2 addditional p functions			-	1 additional p function	2 addditional p functions																		comment	-	1 additional p function	2 addditional p functions
																			OBS	VDZ-F12	VDZ-F12	VDZ-F12	VTZ-F12	VQZ-F12	VDZ-F12	VDZ-F12	VDZ-F12	VTZ-F12	VQZ-F12																OBS	VDZ-F12	VDZ-F12	VDZ-F12	VTZ-F12
																			MSignedD	-0.670645	-0.412419	-0.314839	0.01	-0.0657265	-1.45621	-1.19798	-1.1004	-0.233548	-0.071453																MSignedD	-0.699194	-0.409435	-0.323629	0.000241935
																			MAD	1.48903	1.39694	1.41839	0.228387	0.184188	2.00911	1.77218	1.73347	0.403065	0.188205																MAD	1.48242	1.40234	1.42734	0.21879
																			RMSD	3.35886	2.8732	2.90413	0.347059	0.282732	3.65371	3.10636	3.09549	0.527266	0.280841																RMSD	3.2457	2.80367	2.83927	0.320852
																			RMSDev	3.29123	2.84345	2.88701	0.346915	0.274987	3.35098	2.86606	2.8933	0.472721	0.271599																RMSDev	3.1695	2.77362	2.82076	0.320852
																			Nfreqs	124	124	124	124	117	124	124	124	124	117																Nfreqs	124	124	124	124
																			Max+Dev	3.89	3.96	4.18	1.7	0.81	3.77	3.84	4.06	1.73	0.76																Max+Dev	3.93	4.05	4.24	1.37
																			Max-Dev	-23.1	-18.69	-18.83	-0.94	-1.29	-22.73	-18.32	-18.46	-1.73	-1.3																Max-Dev	-21.93	-17.95	-18.12	-1.01
																			β	0.9	0.9	0.9	1	1	0.9	0.9	0.9	1	1																β	0.9	0.9	0.9	1
																			JKFit	reference-JKFit																									JKFit	reference-JKFit
																			MP2Fit	reference-MP2Fit																									MP2Fit	reference-MP2Fit
																			BH3	0.97	0.95	0.94	0.18	0	1.33	1.31	1.3	0.01	0.01																	0.97	0.94	0.93	0.18
																				0.35	0.26	0.24	0.11	0	1.19	1.1	1.08	0.03	0.01																	0.34	0.26	0.24	0.1
																				0.35	0.26	0.25	0.1	0.01	1.19	1.1	1.09	0.04	0																	0.34	0.25	0.24	0.1
																				0.43	0.6	0.68	0.02	0.02	0.16	0.33	0.41	0.09	0.03																	0.43	0.6	0.68	0.03
																				0.5	0.72	0.81	0.02	0.01	0.22	0.44	0.53	0.1	0.03																	0.51	0.73	0.81	0.01
																				0.5	0.72	0.81	0.01	0.01	0.22	0.44	0.53	0.1	0.03																	0.51	0.72	0.81	0.01
																			C2H2	23.1	18.69	18.83	1.65		22.73	18.32	18.46	1.73																		21.93	17.95	18.12	1.37
																				23.09	18.69	18.82	1.7		22.72	18.32	18.45	1.7																		21.93	17.95	18.11	1.37
																				3.01	3.11	3.21	0.6		3.4	3.5	3.6	0.67																		3.07	3.07	3.14	0.61
																				3.01	3.11	3.21	0.63		3.39	3.49	3.59	0.69																		3.07	3.07	3.14	0.61
																				0.05	0.3	0.4	0.1		0.52	0.17	0.07	0.32																		0.09	0.26	0.36	0.11
																				1.2	1.04	1.04	0.17		0.98	0.82	0.82	0.36																		1.11	0.85	0.8	0.17
																				1.72	1.51	1.5	0.05		1.14	0.93	0.92	0.23																		1.64	1.32	1.28	0.05
																			C2H4	0.43	0.21	0.11	0.04	0.12	1.46	1.24	1.14	0.2	0.27																	0.54	0.29	0.16	0.1
																				3.89	3.96	4.18	0.94	0.22	3.77	3.84	4.06	1	0.19																	3.92	4.05	4.24	1.01
																				0.76	0.81	0.88	0.28	0.13	0.65	0.7	0.77	0.29	0.19																	0.89	0.88	0.93	0.15
																				1.63	1.72	1.8	0.12	0.12	1.04	1.13	1.21	0.32	0.11																	1.67	1.86	1.92	0.25
																				0.51	0.3	0.25	0.1	0.16	1.6	1.39	1.34	0.25	0.24																	0.64	0.3	0.3	0.07
																				0.05	0.04	0.08	0.04	0.42	1.04	0.95	0.91	0.16	0.44																	0.08	0.1	0.17	0.01
																				0.41	0.26	0.21	0.04	0.29	1.72	1.57	1.52	0.17	0.33																	0.33	0.19	0.15	0.05
																				0.69	0.56	0.49	0	0.24	1.97	1.84	1.77	0.34	0.24																	0.72	0.48	0.38	0.01
																				0.52	0.67	0.7	0.09	0.28	0.05	0.2	0.23	0.31	0.29																	0.34	0.66	0.75	0.1
																				0.66	0.8	0.83	0.1	0.13	0.32	0.46	0.49	0.34	0.14																	0.52	0.79	0.88	0.11
																				0.96	1.13	1.16	0.09	0.04	0.48	0.65	0.68	0.29	0.03																	0.87	1.18	1.26	0.09
																				0.78	0.94	0.97	0.08	0.04	0.45	0.61	0.64	0.3	0.02																	0.73	0.98	1.07	0.08
																			CCl2	0.39	0.36	0.3	0.1	0.02	0.4	0.37	0.31	0.15	0.01																	0.36	0.29	0.25	0.12
																				0.63	0.57	0.47	0.29	0.05	0.54	0.48	0.38	0.24	0.08																	0.53	0.5	0.31	0.26
																				2.66	2.29	2.15	0.19	0.02	3.06	2.69	2.55	0.07	0.01																	2.53	2.21	2.02	0.13
																			CF2	0.89	0.7	0.56	0.05	0.06	2.46	2.27	2.13	0.27	0.01																	0.86	0.65	0.52	0.1
																				0.25	0.12	0.34	0.33	0.12	0.79	0.42	0.2	0.2	0.04																	0.39	0.02	0.18	0.34
																				0.23	0.58	0.74	0.23	0.1	0.44	0.09	0.07	0.2	0																	0.22	0.54	0.68	0.18
																			CH4	1.33	1.23	1.18	0.34	1.29	1.93	1.83	1.78	0.23	1.3																	1.27	1.2	1.17	0.34
																				1.33	1.22	1.17	0.35	1	1.95	1.84	1.79	0.24	1																	1.28	1.21	1.17	0.34
																				1.34	1.24	1.19	0.33	0.61	1.93	1.83	1.78	0.22	0.63																	1.28	1.21	1.17	0.34
																				0.82	0.72	0.68	0.17	0.28	1.55	1.45	1.41	0	0.29																	0.81	0.71	0.68	0.17
																				0.83	0.72	0.68	0.18	0.01	1.57	1.46	1.42	0.01	0																	0.81	0.71	0.68	0.17
																				0.34	0.19	0.16	0.16	0.2	0.58	0.43	0.4	0.6	0.23																	0.51	0.24	0.15	0.17
																				0.33	0.5	0.54	0.13	0.21	0.16	0.01	0.05	0.56	0.24																	0.14	0.45	0.55	0.15
																				0.32	0.5	0.53	0.14	0.02	0.16	0.02	0.05	0.57	0.05																	0.14	0.45	0.54	0.15
																				0.32	0.5	0.53	0.14	0.2	0.16	0.02	0.05	0.58	0.17																	0.14	0.45	0.55	0.16
																			Cl2	0.25	0.25	0.26	0.17	0.02	0.38	0.38	0.39	0.21	0.04																	0.2	0.19	0.18	0.17
																			ClCN	1.05	1.02	0.88	0.55	0.39	1.45	1.42	1.28	0.31	0.33																	0.79	0.66	0.57	0.45
																				1.06	1.03	0.87	0.61	0.79	1.48	1.45	1.29	0.31	0.76																	0.82	0.73	0.66	0.54
																				0.95	0.85	0.81	0.12	0.05	0.94	0.84	0.8	0.08	0.05																	1.17	1.04	0.99	0.07
																				1.18	1.62	1.83	0.29	0.02	0.49	0.05	0.16	0.67	0.05																	0.88	1.4	1.63	0.28
																			ClF	1.94	1.8	1.73	0.14	0.01	2.26	2.12	2.05	0.35	0.02																	1.88	1.74	1.68	0.15
																			CO2	2.19	2.06	1.93	0.24	0.56	3.02	2.89	2.76	0.14	0.35																	1.85	1.66	1.57	0.11
																				2.19	2.06	1.93	0.24	0.54	3.02	2.89	2.76	0.14	0.33																	1.85	1.66	1.57	0.11
																				0.32	0.7	0.89	0.01	0.41	0.96	0.58	0.39	0.4	0.32																	0.38	0.77	0.94	0.02
																				0.51	1.05	1.37	0.18	0.14	1.56	1.02	0.7	0.78	0.08																	0.57	1.12	1.43	0.2
																			CO	0.13	0.74	1.01	0.21	0.12	2.46	1.85	1.58	0.65	0.14																	0.2	0.77	1.04	0.2
																			CS2	7.81	7.67	7.64	0.74	0.04	6.97	6.83	6.8	0.46	0.06																	7.9	7.64	7.66	0.71
																				7.81	7.66	7.64	0.74	0.17	6.97	6.82	6.8	0.46	0.28																	7.89	7.64	7.66	0.92
																				0.15	0.1	0.07	0.11	0.01	0.24	0.19	0.16	0.07	0																	0.18	0.1	0.08	0.05
																				1.76	1.57	1.53	0.26	0.01	1.65	1.46	1.42	0.24	0.03																	1.67	1.46	1.43	0.31
																			CS	0.42	0.26	0.15	0.18	0.08	0.92	0.76	0.65	0.26	0.11																	0.54	0.36	0.26	0.2
																			F2	3.39	3.62	3.7	0.66	0.11	1.48	1.71	1.79	0.46	0.08																	3.7	3.88	3.96	0.6
																			H2CO	0.49	0.26	0.18	0.23	0.04	1.06	0.83	0.75	0.49	0.04																	0.43	0.27	0.17	0.2
																				0.85	0.52	0.42	0.06	0.47	1.79	1.46	1.36	0.3	0.53																	0.77	0.61	0.45	0.09
																				0.83	0.6	0.52	0.04	0.17	1.94	1.71	1.63	0.29	0.2																	0.79	0.65	0.55	0.04
																				1.43	0.98	0.76	0.16	0.11	2.86	2.41	2.19	0.53	0.13																	1.31	0.96	0.75	0.16
																				0.25	0.54	0.63	0.03	0.19	0.74	0.45	0.36	0.3	0.22																	0.24	0.5	0.61	0.02
																				0.51	0.73	0.83	0.01	0.03	0.51	0.29	0.19	0.26	0																	0.48	0.74	0.84	0.01
																			H2CS	0.38	0.62	0.58	0.03	0.04	0.64	0.88	0.84	0.23	0.03																	0.94	0.61	0.65	0.3
																				0.53	0.6	0.57	0.38	0.02	0.46	0.53	0.5	0.2	0.05																	0.65	0.53	0.5	0.2
																				0.61	0.51	0.48	0.12	0.1	0.58	0.48	0.45	0.1	0.07																	0.63	0.53	0.48	0.1
																				1.18	1.12	1.09	0.09	0.09	2	1.94	1.91	0.3	0																	1.34	1.12	1.1	0.06
																				0.69	0.94	1.07	0.18	0.14	0.27	0.02	0.11	0.47	0.13																	0.55	0.93	1.03	0.21
																				0.74	1.12	1.23	0.15	0.03	0.43	0.05	0.06	0.37	0.06																	0.76	1.09	1.2	0.14
																			H2O	2.54	2.54	2.52	0.18	0.28	3.4	3.4	3.38	0.3	0.22																	2.38	2.49	2.55	0.19
																				0.19	0.77	0.89	0.32	0.04	4.53	3.95	3.83	1.06	0.08																	0.46	0.42	0.67	0.33
																				0.98	1.55	1.66	0.29	0.06	3.78	3.21	3.1	1.05	0.05																	0.26	1.18	1.45	0.3
																			H2S	1.72	1.74	1.78	0.02	0.05	1.7	1.72	1.76	0.17	0.07																	1.76	1.82	1.77	0.04
																				1.21	1.22	1.21	0.18	0.1	0.51	0.52	0.51	0.44	0.12																	1.17	1.17	1.19	0.2
																				1.12	1.16	1.16	0.19	0.11	0.41	0.45	0.45	0.46	0.11																	1.16	1.21	1.2	0.2
																			HCl	2.51	2.64	2.64	0.47	0.11	1.24	1.37	1.37	0.34	0.14																	2.47	2.59	2.6	0.56
																			HCN	2.64	2.77	2.85	0.65	0.08	2.79	2.92	3	0.5	0.15																	2.51	2.6	2.71	0.64
																				2.64	2.77	2.85	0.69	0.1	2.79	2.92	3	0.54	0.18																	2.51	2.6	2.71	0.64
																				0.58	1.1	1.32	0.14	0.04	1.15	0.63	0.41	0.52	0.07																	0.58	1.07	1.28	0.14
																				0.16	0.04	0.19	0.08	0.03	0.14	0.06	0.21	0.28	0																	0.09	0.42	0.49	0.09
																			HF	1.2	0.51	0.38	0.22	0.13	8.8	8.11	7.98	1.73	0.02																	1.76	0.82	0.6	0.13
																			HNO	1.07	0.81	0.65	0.24	0.13	1.99	1.73	1.57	0.45	0.26																	0.7	0.45	0.39	0.04
																				0.81	0.55	0.37	0.25	0.17	1.46	1.2	1.02	0.45	0.25																	1.33	0.83	0.63	0.34
																				1.62	1.7	1.9	0.13	0.03	1.85	1.77	1.57	0.34	0.03																	0.78	1.47	1.71	0.16
																			HOCl	1.08	0.87	0.8	0.13	0.06	1.73	1.52	1.45	0.02	0.05																	1.1	0.89	0.84	0.13
																				1.1	1.11	1.19	0.08	0.1	0.96	0.97	1.05	0.12	0.14																	0.87	1.09	0.91	0.03
																				0.76	0.27	0.59	0.39	0.11	6.29	5.26	4.94	1.42	0.19																	0.4	0.58	0.71	0.37
																			N2	0.42	0.26	0.62	0.23	0.21	2.78	2.1	1.74	0.78	0.25																	0.46	0.19	0.48	0.23
																			NH3	1.95	2.02	2.05	0.31	0.04	0.09	0.02	0.01	0.6	0.1																	0.54	1.1	1.39	0.04
																				2.44	2.36	2.34	0.28	0.02	2.8	2.72	2.7	0.38	0.02																	2.26	2.25	2.25	0.31
																				2.44	2.36	2.34	0.28	0.02	2.8	2.72	2.7	0.38	0.02																	2.3	2.25	2.29	0.29
																				0.87	0.52	0.43	0.36	0.07	3.69	3.34	3.25	1.06	0.07																	1.87	1.19	0.96	0.23
																				0.55	0.19	0.11	0.27	0.06	3.92	3.56	3.48	0.99	0.07																	1.74	0.99	0.72	0.12
																				0.57	0.2	0.12	0.26	0.06	3.92	3.55	3.47	0.99	0.06																	1.76	0.99	0.73	0.13
																			NNO	3.38	3.3	3.7	0.63	0.17	3.03	2.95	3.35	0.39	0.33																	3.93	3.84	4.11	0.5
																				3.38	3.31	3.7	0.63	0.02	3.03	2.96	3.35	0.39	0.48																	3.93	3.84	4.11	0.49
																				0.16	0.2	0.44	0.09	0.16	0.82	0.46	0.22	0.29	0.32																	0.19	0.22	0.43	0.16
																				1.33	2.02	2.44	0.15	0.17	0.67	0.02	0.44	0.41	0.28																	1.33	2	2.38	0.11
																			OCS	0.27	0.22	0.3	0.08	0.39	1.05	1	1.08	0.44	0.23																	0.28	0.14	0.33	0.24
																				0.26	0.22	0.29	0.07	0.25	1.05	1.01	1.08	0.44	0.11																	0.28	0.28	0.33	0.2
																				0.46	0.3	0.25	0.04	0.01	0.57	0.41	0.36	0.09	0.01																	0.68	0.58	0.51	0.05
																				0.43	0.08	0.28	0.16	0.03	1.98	1.47	1.27	0.57	0.04																	0.42	0.06	0.15	0.14
																			PH3	1.39	1.39	1.39	0.02	0.12	1.35	1.35	1.35	0.19	0.14																	1.39	1.39	1.39	0.06
																				1.68	1.66	1.66	0.09	0.15	1.61	1.59	1.59	0.15	0.08																	1.63	1.6	1.63	0.09
																				1.66	1.66	1.66	0.07	0.13	1.6	1.6	1.6	0.14	0.08																	1.65	1.63	1.63	0.1
																				0.22	0.23	0.23	0.06	0.08	0.04	0.05	0.05	0.97	0.13																	0.18	0.2	0.18	0.06
																				0.13	0.14	0.15	0.18	0.03	0.13	0.12	0.11	0.77	0.09																	0.08	0.08	0.09	0.14
																				0.13	0.13	0.14	0.18	0.04	0.13	0.13	0.12	0.77	0.1																	0.07	0.06	0.07	0.15
																			SiO	0.38	0.21	0.13	0.02	0.09	0.74	0.57	0.49	0.15	0.03																	0.36	0.21	0.14	0.04
																			SO2	0.26	0.14	0.09	0.14	0.47	0.48	0.36	0.13	0.25	0.4																	0.2	0.12	0.09	0.16
																				1.13	0.8	0.63	0.05	0.26	2.08	1.75	1.58	0.32	0.26																	1.16	0.87	0.76	0.05
																				1.71	1.36	1.19	0.3	0.34	2.76	2.41	2.24	0.55	0.34																	1.76	1.46	1.35	0.3
																			CH3OH	1.23	0.81	0.04	0.11	0.27	1.28	0.76	0.01	0.21	0.2																	2.42	2.5	2.53	0.41
																				1.16	0.75	0.67	0.02	0.51	1.77	1.36	1.28	0.15	0.52																	1.08	0.83	0.78	0.02
																				0.67	0.43	0.39	0	0.34	1.21	0.97	0.93	0.21	0.44																	0.76	0.48	0.39	0
																				0.6	0.58	0.51	0.04	0.5	0.91	0.89	0.82	0.08	0.6																	0.79	0.6	0.53	0.01
																				0.18	0.44	0.47	0	0.64	0.67	0.93	0.96	0.12	0.54																	0.52	0.49	0.51	0.02
																				1.14	1.04	0.96	0.17	0.21	1.9	1.8	1.72	0.03	0.1																	1.18	1.02	0.96	0.17
																				1.35	1.33	1.28	0.13	0.4	1.96	1.94	1.89	0.03	0.5																	1.48	1.34	1.29	0.16
																				1.32	1.35	1.34	0.06	0.81	2.14	2.17	2.16	0.13	0.67																	1.5	1.38	1.34	0.09
																				0.45	0.43	0.53	0.16	0.44	0.77	0.11	0.21	0.43	0.33																	0.24	0.49	0.58	0.14
																				0.14	0.76	0.92	0.18	0.34	0.58	0.32	0.48	0.38	0.22																	0.56	0.83	0.92	0.15
																				0.17	0.39	0.51	0.2	0.43	0.54	0.02	0.14	0.41	0.39																	0.15	0.43	0.52	0.19
																				1.52	0.11	0.41	0.33	0.21	5.81	4.18	3.88	1.14	0.19																	0.58	0.33	0.6	0.36
[truncated: 6 more columns]

## Sheet: timing comparisons
AVERAGE (s)	CCSD-F12b wall clock times (s) for various CABSs selections on two 8-core Intel Xeon E5-2630 v3 CPUs (2.40 GHz) [C1 symmetry throughout]																				n = D
																					CCSD-F12b
		AutoCABS			OptRI			OptRI+			MP2Fit			JKFit			reference-OptRI				OBS: VDZ-F12, MP2Fit: VDZ-F12/MP2Fit, JKFit: VDZ-F12/JKFit
	n=	D	T	Q	D	T	Q	D	T	Q	D	T	Q	D	T	Q	D	T	Q		CABS:	reference-OptRI
	benzene	157.38	1157.31	10024.9	158.272	1143.18	9839.95	156.84	1146.7	9836.25	157.768	1153.14	10125.7	161.08	1160.39	10051.3	1162.73	2226.4	11169.8			run1	run2	run3	run4	run1	run2	run3	run4	run1	run2	run3	run4	run1	run2	run3	run4	run1	run2	run3	run4	run1	run2	run3	run4	avg		Average percentage for all runs
	phenol	314.938	2455.25	20051.3	315.87	2455.59	20348.1	313.877	2445.76	20590.8	315.87	2465.7	20508.7	326.44	2382.49	20461.5	2007.81	4251.35	22891.4		Species\Time (s)	SCF				3-index transformation in F12 part				CCSD iterations				DF-MP2-F12				F12b				WALL TIME				wall time avg		SCF	3-index transformation in F12 part
	phenylphosphine	394.43	3003.83	26952	394.582	2989.02	26795.7	390.332	2978.19	27443.8	394.898	3012.12	27215	392.9	3015.63	27377.1	2500.89	5324.53	29552.9		benzene	37.43	35.11	35.66	36.29	23.67	22.96	22.86	22.61	98.38	102.28	100.94	100.83	999.38	998.09	999.65	999.29	3.87	3.91	3.83	3.88	1162.73	1162.35	1162.94	1162.9	1162.73		3.10669	1.98025
	bithiophene	1856.32	14356.9	125212	1852.09	14268.5	123569	1864.23	14312.7	124689	1870.65	14373.1	125004	1877.71	14329.5	123564	8296.75	21366.6	133387		phenol	46.6	47.31	45.55	45.73	44.73	46.15	45.01	45.41	229.13	231.98	218.24	228.51	1681.28	1691.97	1676.72	1674.79	7.54	8.25	8.16	8.18	2009.28	2025.66	1993.68	2002.62	2007.81		2.30575	2.2574
																					phenylphosphine	58.53	56.99	56.61	58.75	61.06	58.12	58.54	57.66	264.3	272.59	269.26	272.55	2098.07	2113.84	2103.68	2104.1	9.41	9.79	9.39	10.32	2491.37	2511.33	2497.48	2503.38	2500.89		2.30803	2.35311
AVERAGE (min)	CCSD-F12b wall clock times (min) for various CABSs selections on two 8-core Intel Xeon E5-2630 v3 CPUs (2.40 GHz) [C1 symmetry throughout]																				bithiophene	112.24	113.58	117.17	113.81	233.78	234.3	237	232.61	1440.92	1435.1	1434.91	1444.85	6435.85	6463.85	6482.17	6470.32	43.77	47.1	46.63	47.05	8266.56	8293.93	8317.88	8308.64	8296.75		1.37641	2.82547
																																															avg (%)	2.27422	2.35406
		AutoCABS			OptRI			OptRI+			MP2Fit			JKFit			reference-OptRI
	n=	D	T	Q	D	T	Q	D	T	Q	D	T	Q	D	T	Q	D	T	Q			cc-pVDZ-F12-AutoCABS-Geom_Mean_tight_and_diffuse_plus_single_layer.mbas
	benzene	2.623	19.2884	167.081	2.63787	19.053	163.999	2.614	19.1117	163.937	2.62946	19.2191	168.761	2.68467	19.3398	167.521	19.3788	37.1067	186.163			run1	run2	run3	run4	run1	run2	run3	run4	run1	run2	run3	run4	run1	run2	run3	run4	run1	run2	run3	run4	run1	run2	run3	run4	avg
	phenol	5.24896	40.9209	334.189	5.2645	40.9265	339.135	5.23129	40.7627	343.181	5.2645	41.095	341.812	5.44067	39.7081	341.025	33.4635	70.8558	381.524			SCF				3-index transformation in F12 part				CCSD iterations				DF-MP2-F12				F12b				WALL TIME				wall time avg		SCF	3-index transformation in F12 part
	phenylphosphine	6.57383	50.0638	449.199	6.57637	49.817	446.595	6.50554	49.6365	457.397	6.58163	50.202	453.583	6.54833	50.2605	456.285	41.6815	88.7421	492.548		benzene	23.57	23.34	23.07	23.16	22.23	23.61	23.29	23.85	94.17	96.85	92.99	100.68	11.12	10.75	11.39	11.11	3.49	3.53	3.45	3.87	154.58	158.08	154.19	162.67	157.38		14.803	14.7707
	bithiophene	30.9387	239.281	2086.87	30.8681	237.809	2059.48	31.0705	238.546	2078.15	31.1776	239.552	2083.4	31.2952	238.825	2059.4	138.279	356.11	2223.12		phenol	23.65	24.04	24.26	23.48	45.75	46.21	45.11	46.33	216.56	223.33	223.49	211.51	18.47	18.5	19.14	18.93	8.12	7.35	8.18	7.34	312.55	319.43	320.18	307.59	314.938		7.57581	14.5638
																					phenylphosphine	39.94	39.51	39.15	38.06	58.08	60.07	56.36	57.24	261.08	267.61	257.85	273.91	22.01	23.14	22.14	22.38	9.3	10.33	10.19	9.37	390.41	400.66	385.69	400.96	394.43		9.93359	14.6895
																					bithiophene	106.64	105.7	104.3	102.73	225.95	226.63	228.94	224.47	1410.97	1408.72	1420.7	1402.19	69.72	68.93	70.16	69.05	43.75	47.31	44.74	43.69	1857.03	1857.29	1868.84	1842.13	1856.32		5.64782	12.2013
Average contribution (%) to the total wall clock times in CCSD-F12b of four large species.																																															avg (%)	9.49005	14.0563
OBS (VnZ-F12)	CABS	SCF	3-index transformation in F12 part	CCSD iterations	DF-MP2-F12	F12b
D	autoCABS-VnZ-F12	9.49005	14.0563	68.4347	5.60921	2.40972																YP's cc-pVDZ-F12-OptRI
T		11.9898	18.0794	64.8594	2.4344	2.63691																run1	run2	run3	run4	run1	run2	run3	run4	run1	run2	run3	run4	run1	run2	run3	run4	run1	run2	run3	run4	run1	run2	run3	run4	avg
Q		15.2025	32.9694	48.6681	0.924307	2.23569																SCF				3-index transformation in F12 part				CCSD iterations				DF-MP2-F12				F12b				WALL TIME				wall time avg		SCF	3-index transformation in F12 part
D	VnZ-F12-OptRI	9.17983	14.1107	68.9563	5.34963	2.40355															benzene	22.42	22.33	22.43	22.09	23.35	24.04	23.74	23.59	100.08	100.75	94.91	96.7	10.42	11.08	10.55	10.55	3.49	3.53	3.52	3.52	159.76	161.73	155.15	156.45	158.272		14.1043	14.9649
T		11.8998	18.1499	65.2337	2.02982	2.68679															phenol	23.95	23.39	23.12	23.39	46.45	45.62	45.68	46.57	221.78	219.48	222.42	217.51	18.03	18.32	18.17	18.6	7.38	8.06	7.36	8.2	317.59	314.87	316.75	314.27	315.87		7.42785	14.5886
Q		15.1962	32.9097	48.9487	0.69517	2.25025															phenylphosphine	37.4	38.35	37.77	37.76	58.81	58.16	57.28	57.55	268.27	272.96	262.78	266.69	21.16	21.37	20.63	21.31	10.24	10.31	10.13	9.4	395.88	401.15	388.59	392.71	394.582		9.58558	14.6872
D	VnZ-F12-OptRI+	9.59614	13.862	68.0604	6.08525	2.39621															bithiophene	103.55	101.71	104.37	105.31	219.51	224.93	228	231.55	1399.23	1437.32	1407.1	1406.5	64.63	66.23	65.17	65.48	43.36	43.76	43.43	47.2	1830.28	1873.95	1848.07	1856.04	1852.09		5.60165	12.2022
T		12.0803	18.1055	65.0136	2.15079	2.64974																																									avg (%)	9.17983	14.1107
Q		15.1112	33.5836	48.3465	0.714913	2.24388
D	VnZ-F12-MP2Fit	9.17837	13.8448	68.5757	5.98319	2.41796
T		11.8732	18.0659	64.7919	2.63059	2.63835																SH's cc-pVDZ-F12-OptRI+
Q		15.0723	33.2444	48.3728	1.09016	2.22026																run1	run2	run3	run4	run1	run2	run3	run4	run1	run2	run3	run4	run1	run2	run3	run4	run1	run2	run3	run4	run1	run2	run3	run4	avg
D	VnZ-F12-JKFit	9.06835	13.5974	67.3373	7.64913	2.34782																SCF				3-index transformation in F12 part				CCSD iterations				DF-MP2-F12				F12b				WALL TIME				wall time avg		SCF	3-index transformation in F12 part
T		11.9936	18.2192	64.5058	2.60897	2.67245															benzene	25.8	23.39	23.03	23.04	22.78	23.36	22.05	22.48	94.11	94.03	95.76	94.43	12.88	11.41	12.22	12.61	3.44	3.51	3.51	3.52	159.01	155.7	156.57	156.08	156.84		15.1797	14.4538
Q		15.1138	33.3022	48.3893	0.967526	2.22718															phenol	23.94	24.16	23.89	24.35	44.08	45.3	45.3	45.22	211.31	218.19	221.01	215.71	20.55	20.53	20.13	20.76	8.16	7.39	8.16	7.37	308.04	315.57	318.49	313.41	313.877		7.67453	14.3291
D	reference-OptRI	2.27422	2.35406	12.0206	82.9316	0.419532															phenylphosphine	38.56	38.97	38.82	37.98	55.39	56.46	57.82	57.16	255.48	257.11	266.29	269.09	23.61	23.35	23.98	23.2	9.19	9.22	9.49	10.16	382.23	385.11	396.4	397.59	390.332		9.88826	14.5287
T		7.02268	10.7505	38.2089	42.483	1.53494															bithiophene	106.19	106.05	105.06	103.43	224.22	227.08	226.39	227.3	1411.13	1423.19	1413.39	1406.63	73.52	73.45	74.29	73.39	42.97	47.98	47.37	43.89	1858.03	1877.75	1866.5	1854.64	1864.23		5.64211	12.1364
Q		13.5985	30.8876	44.1139	9.36318	2.03679																																									avg (%)	9.59614	13.862
																						VDZ-F12/MP2Fit
																						run1	run2	run3	run4	run1	run2	run3	run4	run1	run2	run3	run4	run1	run2	run3	run4	run1	run2	run3	run4	run1	run2	run3	run4	avg
																						SCF				3-index transformation in F12 part				CCSD iterations				DF-MP2-F12				F12b				WALL TIME				wall time avg		SCF	3-index transformation in F12 part
																					benzene	21.84	22.15	22.02	22.53	23.37	23.69	23.43	22.3	96.06	97.47	93.61	100.66	12.14	11.38	11.94	11.73	3.49	3.86	3.47	3.93	156.9	158.55	154.47	161.15	157.768		14.0315	14.7106
																					phenol	23.56	23.88	24.69	23.7	45.96	45.92	44.63	44.83	222.44	225.82	212.12	215.04	19.54	20.06	19.71	19.64	8.18	8.42	8.09	7.25	319.68	324.1	309.24	310.46	315.87		7.58897	14.3543
																					phenylphosphine	37.48	37.35	39.73	36.84	55.74	57.52	55.83	55.38	263.93	271.16	271.65	261.94	24.77	24.11	24.27	23.66	9.41	10.24	9.25	9.33	391.33	400.38	400.73	387.15	394.898		9.58408	14.2117
																					bithiophene	101.36	104.39	104.42	102.03	225.2	226.48	230.58	223.33	1424.21	1404.39	1428.76	1424.08	75.75	77.19	76.19	75.52	43.57	43.64	43.82	47.71	1870.09	1856.09	1883.77	1872.67	1870.65		5.50894	12.1026
																																															avg (%)	9.17837	13.8448
																										VDZ-F12/JKFit
																						run1	run2	run3	run4	run1	run2	run3	run4	run1	run2	run3	run4	run1	run2	run3	run4	run1	run2	run3	run4	run1	run2	run3	run4	avg
																						SCF				3-index transformation in F12 part				CCSD iterations				DF-MP2-F12				F12b				WALL TIME				wall time avg		SCF	3-index transformation in F12 part
																					benzene	21.88	22.18	22.54	21.7	23.26	23.54	22.48	25.23	96.55	95.75	94.52	94.55	15.47	14.12	15.23	15.35	3.92	3.57	3.5	3.47	161.08	159.16	158.27	160.3	159.702		13.8244	14.7932
																					phenol	23.63	24.16	24.14	23.87	44.02	45.03	42.99	43.6	225.38	225.21	221.4	219.79	26.09	25.77	25.62	26.45	7.32	8.23	7.26	7.35	326.44	328.4	321.41	321.06	324.327		7.38525	13.5381
																					phenylphosphine	38.33	38.73	38.61	37.9	56.69	55.51	55.39	57.72	257.71	278.37	257.17	271.24	30.88	31.48	32.12	31.37	9.29	9.35	9.4	10.43	392.9	413.44	392.69	408.66	401.923		9.55745	14.0211
																					bithiophene	104.26	103.16	104.26	105.56	228.24	223.87	232.28	227.7	1402.06	1426.2	1412.36	1420.83	100.01	100.82	101.16	102.16	43.14	46.8	47.03	45.75	1877.71	1900.85	1897.09	1902	1894.41		5.50632	12.0371
																																															avg (%)	9.06835	13.5974
[truncated: 65 more columns]
